# Supplementary material for: Caskin2 is a novel talin- and Abi1-binding protein that promotes cell motility
Source: J Cell Sci. 2024 May 16;137(9):jcs262116. doi: 10.1242/jcs.262116 (PMC11166458; doi:10.1242/jcs.262116)
Supplement: Table S3. [file joces-137-262116-TableS3.xlsx]

## Sheet: GE11 Caskin2-GFP Trap
								Two color points Chart 1:
ID	Uniprot Accession	Description	gene_name	-Log Student's T-test p-value	Student's T-test Difference	FDR Significant	significant or not	Significant	Not significant	MS/MS count Caskin_01	MS/MS count Caskin_02	MS/MS count Caskin_03	MS/MS count GFP_01	MS/MS count GFP_02	MS/MS count GFP_03	LFQ intensity Caskin_01	LFQ intensity Caskin_02	LFQ intensity Caskin_03	LFQ intensity GFP_01	LFQ intensity GFP_02	LFQ intensity GFP_03
765	Q8WXE0	Caskin-2	CASKIN2	5.80552	9.7305	+	Significant	9.7305	#N/A	315	245	293	7	8	13	32.7103	32.6826	32.2308	22.9277	22.5021	23.0024
931	Q9Y490	Talin-1	TLN1	3.87433	3.98848	+	Significant	3.98848	#N/A	25	24	36	0	4	3	24.5528	24.332	24.0398	19.8842	20.6799	20.3951
738	Q8IZP0	Abl interactor 1	ABI1	2.07972	3.87622	+	Significant	3.87622	#N/A	12	11	13	3	1	3	25.3558	25.3093	24.909	21.5741	19.8427	22.5286
128	O95271	Tankyrase-1	TNKS	3.59248	3.10894	+	Significant	3.10894	#N/A	9	7	14	0	0	0	23.4375	23.695	22.8696	20.214	20.1081	20.3531
872	Q9NYB9	Abl interactor 2	ABI2	3.01224	2.76724	+	Significant	2.76724	#N/A	8	7	7	0	0	1	23.145	23.9539	23.6964	20.4175	21.1169	20.9592
345	P31689	DnaJ homolog subfamily A member 1	DNAJA1	2.73082	2.71171	+	Significant	2.71171	#N/A	2	2	1	1	0	2	22.8802	23.0154	22.5669	19.4172	20.4736	20.4366
716	Q7L576	Cytoplasmic FMR1-interacting protein 1	CYFIP1	3.00224	2.61477	+	Significant	2.61477	#N/A	11	17	33	5	5	8	25.5471	25.63	25.7656	23.4659	22.4654	23.1671
943	Q9Y6W5	Wiskott-Aldrich syndrome protein family member 2	WASF2	4.3827	2.52617	+	Significant	2.52617	#N/A	5	5	5	2	2	3	24.5939	24.7148	24.3211	22.0548	21.9033	22.0932
209	P09661	U2 small nuclear ribonucleoprotein A	SNRPA1	1.47032	2.43174	+	Significant	2.43174	#N/A	1	7	5	0	1	1	23.0185	23.6249	23.1606	20.1628	20.022	22.3239
555	P67809	Nuclease-sensitive element-binding protein 1	YBX1	4.37203	2.39566	+	Significant	2.39566	#N/A	3	3	3	0	0	0	22.7445	22.6105	22.9925	20.293	20.3885	20.4791
612	Q13033	Striatin-3	STRN3	3.25022	2.38435	+	Significant	2.38435	#N/A	3	1	2	0	0	0	22.675	22.4776	22.4738	19.7516	20.5441	20.1777
767	Q92558	Wiskott-Aldrich syndrome protein family member 1	WASF1	1.97683	2.26372	+	Significant	2.26372	#N/A	4	5	8	0	0	0	23.235	23.284	22.4973	19.8893	21.2613	21.0746
920	Q9Y2A7	Nck-associated protein 1	NCKAP1	3.42073	2.00318	+	Significant	2.00318	#N/A	19	18	36	4	8	10	24.4674	24.3169	24.6985	22.6402	22.2051	22.628
95	O43402	ER membrane protein complex subunit 8	EMC8	0.838513	1.83645		Not_Significant	#N/A	1.83645	0	0	2	0	0	2	23.1403	23.1744	22.8874	20.3029	20.1367	23.253
244	P13674	Prolyl 4-hydroxylase subunit alpha-1	P4HA1	1.50998	1.73166	+	Significant	1.73166	#N/A	3	2	6	0	2	1	23.0068	22.4925	22.3753	21.1946	21.5563	19.9286
506	P62136	Serine/threonine-protein phosphatase PP1-alpha catalytic subunit	PPP1CA	1.15789	1.71309		Not_Significant	#N/A	1.71309	2	3	2	2	2	2	22.9832	21.9565	22.85	20.4018	22.1073	20.1413
504	P61981	14-3-3 protein gamma;14-3-3 protein gamma, N-terminally processed	YWHAG	2.09079	1.68258	+	Significant	1.68258	#N/A	5	4	8	0	2	2	25.0022	23.9865	24.461	22.8528	23.083	22.4661
200	P08670	Vimentin	VIM	1.35444	1.63214	+	Significant	1.63214	#N/A	19	20	13	2	15	12	24.7999	25.2509	23.5483	22.4347	23.2367	23.0312
557	P68032;P68133;P62736;P63267	Actin, alpha cardiac muscle 1;Actin, alpha skeletal muscle;Actin, aortic smooth muscle;Actin, gamma-enteric smooth muscle	ACTC1;ACTA1;ACTA2;ACTG2	3.55104	1.55215	+	Significant	1.55215	#N/A	7	14	12	2	5	4	26.1496	26.4594	26.4261	24.899	24.855	24.6247
578	Q00839	Heterogeneous nuclear ribonucleoprotein U	HNRNPU	0.717815	1.53284		Not_Significant	#N/A	1.53284	1	2	5	2	3	3	22.8546	23.0445	22.8255	19.4275	22.3426	22.3559
101	O43815	Striatin	STRN	1.9609	1.44204	+	Significant	1.44204	#N/A	2	3	2	0	0	0	22.673	22.1283	21.6216	20.7411	20.8573	20.4983
513	P62258	14-3-3 protein epsilon	YWHAE	2.35831	1.39087	+	Significant	1.39087	#N/A	9	12	12	6	9	9	25.8224	25.7381	25.2549	24.182	24.5092	23.9516
838	Q9H4G4	Golgi-associated plant pathogenesis-related protein 1	GLIPR2	0.622212	1.36044		Not_Significant	#N/A	1.36044	3	2	1	1	1	2	23.0204	22.647	20.1875	20.1875	20.1535	21.4325
662	Q15149	Plectin	PLEC	2.76358	1.3323	+	Significant	1.3323	#N/A	39	53	47	14	16	26	24.0218	24.2489	23.6415	22.6714	22.5971	22.6469
222	P11021	78 kDa glucose-regulated protein	HSPA5	2.81861	1.3103	+	Significant	1.3103	#N/A	60	56	70	37	39	48	28.1074	28.3557	27.8056	26.8714	26.7985	26.668
613	Q13131;P54646	5-AMP-activated protein kinase catalytic subunit alpha-1;5-AMP-activated protein kinase catalytic subunit alpha-2	PRKAA1;PRKAA2	1.64368	1.25068	+	Significant	1.25068	#N/A	1	1	3	0	0	1	21.3947	21.5366	21.6585	19.628	20.4434	20.7664
399	P46060	Ran GTPase-activating protein 1	RANGAP1	0.846525	1.18932		Not_Significant	#N/A	1.18932	3	4	2	1	1	3	24.3007	24.4364	22.4916	22.8799	22.525	22.2558
278	P21333	Filamin-A	FLNA	2.14782	1.12408	+	Significant	1.12408	#N/A	82	83	100	61	66	80	26.1542	26.5512	26.1782	25.4521	24.8341	25.2252
157	P02545	Prelamin-A/C;Lamin-A/C	LMNA	1.17295	1.11579		Not_Significant	#N/A	1.11579	15	25	19	5	20	13	24.2639	24.7093	23.7635	22.4912	23.7145	23.1837
624	Q13509	Tubulin beta-3 chain	TUBB3	0.437035	1.11274		Not_Significant	#N/A	1.11274	3	0	5	3	1	3	23.4674	22.1958	23.8495	22.9211	20.1217	23.1316
812	Q99959	Plakophilin-2	PKP2	1.68134	1.09511	+	Significant	1.09511	#N/A	3	1	1	0	3	3	23.2616	23.0677	22.5211	22.1298	21.4754	21.9599
593	Q05682	Caldesmon	CALD1	0.636921	1.03947		Not_Significant	#N/A	1.03947	2	0	1	2	2	3	23.493	23.0902	22.9901	23.0008	22.7337	20.7204
808	Q99798	Aconitate hydratase, mitochondrial	ACO2	0.898467	1.03828		Not_Significant	#N/A	1.03828	3	3	3	1	3	2	21.8709	21.6915	21.5392	20.3254	21.7018	19.9596
567	P81605	Dermcidin;Survival-promoting peptide;DCD-1	DCD	0.624244	0.973401		Not_Significant	#N/A	0.973401	4	5	6	4	7	4	24.4309	26.1281	26.2981	25.143	24.8711	23.9229
271	P18206	Vinculin	VCL	1.38427	0.945796		Not_Significant	#N/A	0.945796	3	2	5	0	5	1	22.3091	21.6117	21.8127	20.5757	21.4095	20.9109
779	Q969S8	Histone deacetylase 10	HDAC10	1.11	0.901452		Not_Significant	#N/A	0.901452	3	5	2	3	5	3	26.5029	26.5382	25.595	25.3068	24.923	25.7019
540	P62899	60S ribosomal protein L31	RPL31	0.565103	0.9003		Not_Significant	#N/A	0.9003	1	1	2	1	5	4	23.1289	23.0901	22.5904	20.8464	22.0389	23.223
764	Q8WX93	Palladin	PALLD	2.05291	0.892724	+	Significant	0.892724	#N/A	14	13	12	8	12	12	26.1105	26.3385	25.7747	25.2556	25.0013	25.2887
921	Q9Y2D5	A-kinase anchor protein 2	AKAP2	0.397115	0.887234		Not_Significant	#N/A	0.887234	3	3	2	3	4	2	22.5748	22.5037	22.1679	22.8098	22.0696	19.7053
547	P63104	14-3-3 protein zeta/delta	YWHAZ	1.44997	0.885344		Not_Significant	#N/A	0.885344	9	7	6	7	7	6	24.9319	25.11	24.5459	23.6406	24.4162	23.8749
224	P11142	Heat shock cognate 71 kDa protein	HSPA8	2.93741	0.883149	+	Significant	0.883149	#N/A	103	90	98	63	84	69	29.5238	29.6158	29.2806	28.6634	28.5493	28.558
747	Q8NC51	Plasminogen activator inhibitor 1 RNA-binding protein	SERBP1	1.61167	0.878756	+	Significant	0.878756	#N/A	12	5	11	6	8	16	24.3861	24.2445	24.0365	23.2375	23.0124	23.7809
535	P62857	40S ribosomal protein S28	RPS28	1.28875	0.848265		Not_Significant	#N/A	0.848265	8	5	8	7	8	9	25.2207	26.1044	25.5364	24.4456	24.8642	25.007
191	P07237	Protein disulfide-isomerase	P4HB	1.3493	0.821573		Not_Significant	#N/A	0.821573	7	5	12	2	9	8	24.0403	24.0205	23.7618	22.7677	23.6504	22.9398
519	P62280	40S ribosomal protein S11	RPS11	0.770492	0.802963		Not_Significant	#N/A	0.802963	5	4	3	1	3	4	24.7548	23.7463	23.635	22.6051	23.4842	23.6379
905	Q9ULW8	Protein-arginine deiminase type-3	PADI3	1.31906	0.795231		Not_Significant	#N/A	0.795231	1	3	2	2	2	2	26.3037	26.0137	25.4716	24.949	25.0404	25.4139
893	Q9UI15	Transgelin-3	TAGLN3	1.69042	0.788137	+	Significant	0.788137	#N/A	1	1	2	0	0	1	24.4926	23.9501	24.4103	23.5445	23.6891	23.2549
904	Q9ULV4	Coronin-1C	CORO1C	1.99667	0.773751	+	Significant	0.773751	#N/A	1	2	1	1	1	2	22.1841	22.0194	22.0854	21.6108	21.0523	21.3045
839	Q9H4M9	EH domain-containing protein 1	EHD1	0.817113	0.76597		Not_Significant	#N/A	0.76597	1	0	3	0	2	2	21.9288	21.778	22.1235	20.334	21.5592	21.6391
233	P11940	Polyadenylate-binding protein 1	PABPC1	2.26886	0.745536	+	Significant	0.745536	#N/A	14	14	17	5	15	19	25.3192	25.1581	24.9925	24.2168	24.5296	24.4868
552	P63220	40S ribosomal protein S21	RPS21	1.47255	0.741472		Not_Significant	#N/A	0.741472	8	7	11	10	6	6	25.0805	24.5763	24.4356	24.2041	23.8811	23.7828
277	P20618	Proteasome subunit beta type-1	PSMB1	0.392845	0.732483		Not_Significant	#N/A	0.732483	1	2	3	0	2	1	22.1177	22.1248	22.5342	19.9819	22.4099	22.1875
173	P05023	Sodium/potassium-transporting ATPase subunit alpha-1	ATP1A1	0.870016	0.729329		Not_Significant	#N/A	0.729329	1	2	4	2	3	1	21.941	21.5187	21.9025	20.3272	21.3856	21.4613
299	P25398	40S ribosomal protein S12	RPS12	1.98924	0.728302	+	Significant	0.728302	#N/A	1	2	4	2	1	2	24.1124	23.9681	23.6301	23.0555	23.1708	23.2994
632	Q13813	Spectrin alpha chain, non-erythrocytic 1	SPTAN1	1.06677	0.727347		Not_Significant	#N/A	0.727347	8	17	16	7	6	13	22.3985	22.8361	22.0461	21.9061	21.2507	21.9418
620	Q13310	Polyadenylate-binding protein 4	PABPC4	0.527628	0.704704		Not_Significant	#N/A	0.704704	2	2	3	1	1	1	21.9233	21.2736	21.5961	21.2875	21.5981	19.7934
480	P60866	40S ribosomal protein S20	RPS20	2.21015	0.697651	+	Significant	0.697651	#N/A	16	13	15	11	13	19	28.6408	28.9174	28.6346	27.8888	28.0024	28.2085
508	P62191	26S protease regulatory subunit 4	PSMC1	2.73031	0.668846	+	Significant	0.668846	#N/A	2	3	6	1	4	3	22.5169	22.3479	22.2292	21.6484	21.6695	21.7697
452	P52789	Hexokinase-2	HK2	2.30956	0.655362	+	Significant	0.655362	#N/A	3	9	7	8	9	7	23.7699	23.5846	23.4754	23.0136	22.799	23.0513
99	O43707	Alpha-actinin-4	ACTN4	0.67166	0.654597		Not_Significant	#N/A	0.654597	3	4	7	2	9	5	22.7321	22.1624	22.6552	21.2066	22.601	21.7783
605	Q09666	Neuroblast differentiation-associated protein AHNAK	AHNAK	1.02975	0.650991		Not_Significant	#N/A	0.650991	12	27	20	10	24	19	25.8007	25.8854	25.5856	24.5562	25.265	25.4976
887	Q9UG63	ATP-binding cassette sub-family F member 2	ABCF2	1.80081	0.615942	+	Significant	0.615942	#N/A	2	3	4	2	1	3	23.4746	23.1057	23.094	22.5573	22.488	22.7811
407	P46783	40S ribosomal protein S10	RPS10	1.0093	0.610041		Not_Significant	#N/A	0.610041	3	2	2	1	6	10	22.957	23.2067	22.4741	22.0661	22.1031	22.6386
106	O60716	Catenin delta-1	CTNND1	1.37132	0.604835		Not_Significant	#N/A	0.604835	5	9	15	7	13	13	23.4322	23.2842	22.8619	22.8174	22.4601	22.4864
190	P06753	Tropomyosin alpha-3 chain	TPM3	1.06844	0.584833		Not_Significant	#N/A	0.584833	6	7	13	7	12	12	24.8199	25.0844	24.841	23.8965	24.3578	24.7365
445	P51665	26S proteasome non-ATPase regulatory subunit 7	PSMD7	0.541152	0.582265		Not_Significant	#N/A	0.582265	3	3	4	2	4	5	23.4901	22.5497	22.6261	21.6664	22.9384	22.3143
579	Q01082	Spectrin beta chain, non-erythrocytic 1	SPTBN1	0.514596	0.562092		Not_Significant	#N/A	0.562092	6	7	12	5	2	13	24.6634	24.3566	23.8977	23.2362	23.4087	24.5865
793	Q96PU5	E3 ubiquitin-protein ligase NEDD4-like	NEDD4L	2.23755	0.558111	+	Significant	0.558111	#N/A	9	7	17	11	12	11	23.5933	23.5797	23.4113	23.1224	22.8256	22.962
203	P08865	40S ribosomal protein SA	RPSA	2.37861	0.543468	+	Significant	0.543468	#N/A	15	12	19	11	16	16	26.312	26.0462	26.1338	25.7162	25.5933	25.5521
368	P35998	26S protease regulatory subunit 7	PSMC2	0.930328	0.524702		Not_Significant	#N/A	0.524702	4	2	10	4	4	2	22.6402	22.0232	22.4589	22.2165	21.7485	21.5832
372	P38646	Stress-70 protein, mitochondrial	HSPA9	1.19935	0.518046		Not_Significant	#N/A	0.518046	27	26	34	26	26	27	25.1453	25.6476	25.1003	24.9506	24.7913	24.5972
114	O75369	Filamin-B	FLNB	1.8963	0.510483		Not_Significant	#N/A	0.510483	13	26	32	18	10	21	24.2071	24.2953	24.1378	23.8671	23.4946	23.747
290	P23528	Cofilin-1	CFL1	0.733765	0.485088		Not_Significant	#N/A	0.485088	14	6	12	11	9	9	27.5531	27.3229	26.5997	26.8662	26.5833	26.5709
562	P68371	Tubulin beta-4B chain	TUBB4B	1.53	0.469527		Not_Significant	#N/A	0.469527	12	7	10	7	14	13	26.3777	25.9204	26.2539	25.7503	25.6394	25.7538
365	P35579	Myosin-9	MYH9	2.98393	0.462489	+	Significant	0.462489	#N/A	30	41	58	41	51	52	25.1336	25.1828	25.0156	24.69	24.616	24.6385
179	P05387	60S acidic ribosomal protein P2	RPLP2	0.416449	0.461324		Not_Significant	#N/A	0.461324	1	3	3	3	3	5	23.3301	24.4681	23.0272	23.1758	22.834	23.4316
401	P46734	Dual specificity mitogen-activated protein kinase kinase 3	MAP2K3	0.614463	0.459137		Not_Significant	#N/A	0.459137	1	4	4	3	4	2	22.2426	23.0533	22.077	22.1359	22.1546	21.705
373	P39019	40S ribosomal protein S19	RPS19	0.740888	0.444818		Not_Significant	#N/A	0.444818	3	5	3	2	7	7	23.4852	23.8247	23.2132	22.6786	23.1037	23.4064
355	P33176	Kinesin-1 heavy chain	KIF5B	0.855272	0.442699		Not_Significant	#N/A	0.442699	1	2	3	0	3	1	21.3637	20.9577	20.9335	20.7149	20.2724	20.9395
600	Q07666	KH domain-containing, RNA-binding, signal transduction-associated protein 1	KHDRBS1	0.737174	0.434615		Not_Significant	#N/A	0.434615	7	7	7	3	9	7	24.8522	24.3382	23.9372	23.8349	23.9751	24.0138
411	P47755	F-actin-capping protein subunit alpha-2	CAPZA2	1.33557	0.429394		Not_Significant	#N/A	0.429394	11	11	15	8	14	12	27.1504	26.6431	26.884	26.5239	26.4064	26.459
543	P62917	60S ribosomal protein L8	RPL8	2.45887	0.427738	+	Significant	0.427738	#N/A	2	1	5	1	2	1	22.9742	22.8805	23.0843	22.5479	22.4911	22.6167
640	Q14315	Filamin-C	FLNC	0.78594	0.426405		Not_Significant	#N/A	0.426405	35	48	67	46	50	53	24.8719	25.0818	24.5432	24.6811	24.0285	24.508
69	O00487	26S proteasome non-ATPase regulatory subunit 14	PSMD14	1.24577	0.425055		Not_Significant	#N/A	0.425055	1	3	3	4	3	5	21.9434	22.1999	22.3639	21.9371	21.7115	21.5834
697	Q5T6F2	Ubiquitin-associated protein 2	UBAP2	0.64839	0.406346		Not_Significant	#N/A	0.406346	3	3	2	2	3	3	23.2122	22.7835	22.3988	22.7081	22.2256	22.2416
503	P61978	Heterogeneous nuclear ribonucleoprotein K	HNRNPK	1.28745	0.404189		Not_Significant	#N/A	0.404189	12	11	17	12	18	13	24.5888	24.7185	24.2496	24.2049	24.0532	24.0862
267	P17980	26S protease regulatory subunit 6A	PSMC3	0.729028	0.403212		Not_Significant	#N/A	0.403212	3	5	11	1	6	8	24.3208	23.5843	23.7489	23.2708	23.4879	23.6856
298	P25311	Zinc-alpha-2-glycoprotein	AZGP1	0.869751	0.399347		Not_Significant	#N/A	0.399347	1	3	8	2	6	7	22.5212	22.9512	22.7719	22.2146	22.1386	22.6929
516	P62269	40S ribosomal protein S18	RPS18	0.535525	0.390633		Not_Significant	#N/A	0.390633	4	7	5	5	5	8	23.6929	23.8598	23.6738	22.725	23.5904	23.7392
569	P83731	60S ribosomal protein L24	RPL24	1.02486	0.389348		Not_Significant	#N/A	0.389348	3	2	5	1	2	2	23.4843	23.2209	22.9478	22.8437	22.9732	22.6681
786	Q96HC4	PDZ and LIM domain protein 5	PDLIM5	0.837929	0.388846		Not_Significant	#N/A	0.388846	3	2	5	1	2	3	23.3196	22.7179	22.8969	22.5798	22.3853	22.8027
91	O43175	D-3-phosphoglycerate dehydrogenase	PHGDH	1.08174	0.385777		Not_Significant	#N/A	0.385777	10	10	10	9	10	13	25.2635	24.9839	24.8344	24.8611	24.5048	24.5587
275	P19338	Nucleolin	NCL	0.409715	0.384891		Not_Significant	#N/A	0.384891	4	7	6	4	5	11	23.2804	24.3662	23.3102	22.9419	23.3055	23.5547
371	P37802	Transgelin-2	TAGLN2	1.05022	0.381032		Not_Significant	#N/A	0.381032	8	4	10	7	6	13	24.1395	24.6074	24.4409	23.83	24.1798	24.035
522	P62424	60S ribosomal protein L7a	RPL7A	0.585013	0.377356		Not_Significant	#N/A	0.377356	3	2	4	2	4	4	22.8119	22.0841	22.7239	21.815	22.3456	22.3272
65	O00231	26S proteasome non-ATPase regulatory subunit 11	PSMD11	1.3363	0.362948		Not_Significant	#N/A	0.362948	2	7	7	4	4	7	23.4946	23.2538	23.3693	22.8077	23.0526	23.1685
406	P46782	40S ribosomal protein S5;40S ribosomal protein S5, N-terminally processed	RPS5	1.01803	0.356686		Not_Significant	#N/A	0.356686	4	0	4	1	4	4	23.3565	23.3681	22.9059	22.9049	22.9262	22.7294
575	Q00341	Vigilin	HDLBP	0.868937	0.355371		Not_Significant	#N/A	0.355371	2	2	6	1	6	5	22.9247	22.4909	22.462	22.2358	22.4892	22.0864
771	Q92841	Probable ATP-dependent RNA helicase DDX17	DDX17	0.469903	0.351528		Not_Significant	#N/A	0.351528	12	9	11	8	10	13	23.5495	22.9665	22.5962	22.9742	22.3949	22.6885
250	P14174	Macrophage migration inhibitory factor	MIF	0.538567	0.351022		Not_Significant	#N/A	0.351022	14	20	21	18	16	21	30.7425	29.9351	30.0396	30.0767	29.6243	29.9631
196	P07814	Bifunctional glutamate/proline--tRNA ligase;Glutamate--tRNA ligase;Proline--tRNA ligase	EPRS	0.190859	0.34654		Not_Significant	#N/A	0.34654	3	2	4	1	1	3	20.5672	22.7969	22.2806	21.8732	21.4148	21.3171
769	Q92598	Heat shock protein 105 kDa	HSPH1	0.663105	0.341832		Not_Significant	#N/A	0.341832	3	5	10	9	8	9	22.511	22.8785	23.1685	22.7716	22.4448	22.3161
291	P23588	Eukaryotic translation initiation factor 4B	EIF4B	0.88259	0.341153		Not_Significant	#N/A	0.341153	1	0	1	1	1	4	24.082	24.0066	23.8323	23.8819	23.6927	23.3228
221	P10809	60 kDa heat shock protein, mitochondrial	HSPD1	1.38159	0.337142		Not_Significant	#N/A	0.337142	18	12	19	15	22	18	25.4497	25.2864	25.0768	24.9016	25.0063	24.8935
819	Q9BUF5	Tubulin beta-6 chain	TUBB6	1.30317	0.334526		Not_Significant	#N/A	0.334526	3	2	7	3	5	4	23.9386	23.9926	23.6568	23.6202	23.4148	23.5493
705	Q6P1L8	39S ribosomal protein L14, mitochondrial	MRPL14	0.788295	0.330705		Not_Significant	#N/A	0.330705	2	2	2	1	1	1	23.7771	23.2452	23.4143	23.3162	22.9321	23.1961
162	P04083	Annexin A1	ANXA1	0.932686	0.328595		Not_Significant	#N/A	0.328595	13	14	10	11	13	14	27.279	27.2531	27.0281	27.1462	26.7251	26.7032
81	O15075	Serine/threonine-protein kinase DCLK1	DCLK1	0.97381	0.317046		Not_Significant	#N/A	0.317046	5	5	4	5	10	9	23.8784	24.0639	23.7124	23.7127	23.3433	23.6476
545	P62993	Growth factor receptor-bound protein 2	GRB2	1.03079	0.311401		Not_Significant	#N/A	0.311401	4	2	7	5	4	5	23.2285	23.1506	23.32	23.1838	22.7501	22.831
341	P31025	Lipocalin-1	LCN1	0.0739634	0.309043		Not_Significant	#N/A	0.309043	1	2	3	2	1	3	22.3878	22.1345	24.4243	23.2925	20.2212	24.5058
849	Q9HD42	Charged multivesicular body protein 1a	CHMP1A	0.589891	0.305124		Not_Significant	#N/A	0.305124	3	3	3	2	5	4	23.2214	23.3974	23.1094	23.3403	22.6042	22.8684
619	Q13283	Ras GTPase-activating protein-binding protein 1	G3BP1	0.401589	0.300925		Not_Significant	#N/A	0.300925	0	0	4	0	3	3	21.8514	21.9259	22.0845	21.0444	21.8569	22.0577
594	Q06124	Tyrosine-protein phosphatase non-receptor type 11	PTPN11	1.77383	0.29524		Not_Significant	#N/A	0.29524	5	2	6	5	8	11	24.0036	23.9146	23.7915	23.6877	23.5939	23.5424
448	P52272	Heterogeneous nuclear ribonucleoprotein M	HNRNPM	0.415416	0.29475		Not_Significant	#N/A	0.29475	6	9	9	4	11	11	23.4879	22.8226	22.4997	22.487	22.759	22.6798
437	P50990	T-complex protein 1 subunit theta	CCT8	0.679944	0.29394		Not_Significant	#N/A	0.29394	6	3	4	4	8	6	23.6409	23.1712	23.0529	23.1231	23.0118	22.8483
929	Q9Y3I0	tRNA-splicing ligase RtcB homolog	RTCB	0.582135	0.290488		Not_Significant	#N/A	0.290488	4	5	2	3	3	8	23.7001	23.2474	23.1467	22.7969	23.1502	23.2757
354	P32969	60S ribosomal protein L9	RPL9	0.116774	0.289886		Not_Significant	#N/A	0.289886	0	0	3	0	1	3	22.1599	22.4186	22.9112	20.5732	22.4768	23.57
490	P61158	Actin-related protein 3	ACTR3	0.886448	0.285744		Not_Significant	#N/A	0.285744	2	2	2	3	4	3	22.6767	22.3129	22.5836	22.0522	22.4086	22.2551
682	Q16555	Dihydropyrimidinase-related protein 2	DPYSL2	0.518291	0.279139		Not_Significant	#N/A	0.279139	5	5	6	3	2	5	22.7568	22.0743	22.364	21.8659	22.2931	22.1987
245	P13797	Plastin-3	PLS3	1.40019	0.278286		Not_Significant	#N/A	0.278286	4	2	7	6	8	8	23.358	23.0756	23.3366	23.0153	22.9602	22.9597
172	Q93077;Q7L7L0;P04908;Q71UI9;P0C0S5;Q96QV6;P16104	Histone H2A type 1-C;Histone H2A type 3;Histone H2A type 1-B/E;Histone H2A.V;Histone H2A.Z;Histone H2A type 1-A;Histone H2AX	HIST1H2AC;HIST3H2A;HIST1H2AB;H2AFV;H2AFZ;HIST1H2AA;H2AFX	0.144703	0.274729		Not_Significant	#N/A	0.274729	3	3	2	3	5	6	25.5023	25.225	23.2721	24.2593	24.4822	24.4338
305	P26038;P35241;P15311	Moesin;Radixin;Ezrin	MSN;RDX;EZR	0.134024	0.271084		Not_Significant	#N/A	0.271084	1	0	3	0	5	1	22.5005	21.4119	22.3054	20.5635	22.8448	21.9963
337	P30153	Serine/threonine-protein phosphatase 2A 65 kDa regulatory subunit A alpha isoform	PPP2R1A	1.19059	0.265294		Not_Significant	#N/A	0.265294	7	8	8	6	10	8	24.5827	24.2601	24.561	24.2114	24.1796	24.2169
344	P31153	S-adenosylmethionine synthase isoform type-2	MAT2A	0.2617	0.263499		Not_Significant	#N/A	0.263499	7	5	6	5	11	10	25.0535	23.7186	24.7022	24.1506	24.256	24.2772
258	P15531;P22392;O60361	Nucleoside diphosphate kinase A;Nucleoside diphosphate kinase B;Putative nucleoside diphosphate kinase	NME1;NME2;NME2P1	0.26009	0.2603		Not_Significant	#N/A	0.2603	2	1	5	1	2	2	24.0156	23.2379	24.3426	23.4011	24.0586	23.3556
514	P62263	40S ribosomal protein S14	RPS14	0.339072	0.259613		Not_Significant	#N/A	0.259613	7	7	7	6	10	10	24.704	24.1476	23.7421	24.0258	23.6466	24.1425
122	O75694	Nuclear pore complex protein Nup155	NUP155	0.780844	0.259422		Not_Significant	#N/A	0.259422	8	11	22	15	17	19	24.4314	24.2742	24.2391	24.2921	23.8033	24.071
439	P51114	Fragile X mental retardation syndrome-related protein 1	FXR1	0.471594	0.257187		Not_Significant	#N/A	0.257187	3	5	7	5	8	8	23.7285	23.9266	23.1959	23.5089	23.1956	23.3749
874	Q9NZI8	Insulin-like growth factor 2 mRNA-binding protein 1	IGF2BP1	0.575883	0.256356		Not_Significant	#N/A	0.256356	4	2	5	2	5	4	22.1834	22.7168	22.3376	22.111	22.3813	21.9765
285	P23246	Splicing factor, proline- and glutamine-rich	SFPQ	0.242841	0.241735		Not_Significant	#N/A	0.241735	2	5	10	6	4	11	23.911	23.4243	22.9663	23.0477	22.7907	23.738
927	Q9Y3C8	Ubiquitin-fold modifier-conjugating enzyme 1	UFC1	0.341977	0.239901		Not_Significant	#N/A	0.239901	2	0	3	0	1	2	23.2874	22.3813	22.8275	22.535	22.4084	22.833
878	Q9P1Z2	Calcium-binding and coiled-coil domain-containing protein 1	CALCOCO1	0.716678	0.238513		Not_Significant	#N/A	0.238513	2	3	1	2	2	3	22.8091	22.4513	22.4521	22.2719	22.2072	22.5178
639	Q14247	Src substrate cortactin	CTTN	0.164836	0.231625		Not_Significant	#N/A	0.231625	1	4	4	6	5	9	22.4312	23.9131	22.2661	22.7291	22.6986	22.4879
478	P60709;P63261	Actin, cytoplasmic 1;Actin, cytoplasmic 1, N-terminally processed;Actin, cytoplasmic 2;Actin, cytoplasmic 2, N-terminally processed	ACTB;ACTG1	0.388551	0.226908		Not_Significant	#N/A	0.226908	49	33	45	31	57	44	27.8162	27.6797	28.0443	27.2723	28.0328	27.5544
757	Q8WUM4	Programmed cell death 6-interacting protein	PDCD6IP	0.536527	0.225803		Not_Significant	#N/A	0.225803	0	7	12	7	8	8	22.3435	22.7709	22.4197	22.441	22.0253	22.3903
319	P28066	Proteasome subunit alpha type-5	PSMA5	0.82812	0.216206		Not_Significant	#N/A	0.216206	1	2	2	2	2	1	22.9555	22.9458	23.1444	22.8821	22.5955	22.9194
140	P00338	L-lactate dehydrogenase A chain	LDHA	0.202394	0.212463		Not_Significant	#N/A	0.212463	12	5	10	8	13	13	28.3715	27.186	27.2224	27.4451	27.5336	27.1638
653	Q14847	LIM and SH3 domain protein 1	LASP1	0.169317	0.204173		Not_Significant	#N/A	0.204173	2	1	2	1	1	0	21.7882	20.6366	20.5942	21.0545	20.336	21.0161
359	P34932	Heat shock 70 kDa protein 4	HSPA4	0.466565	0.203492		Not_Significant	#N/A	0.203492	1	2	4	2	2	1	21.0218	21.5539	21.586	21.0954	21.2514	21.2044
316	P27708	CAD protein;Glutamine-dependent carbamoyl-phosphate synthase;Aspartate carbamoyltransferase;Dihydroorotase	CAD	0.404678	0.200452		Not_Significant	#N/A	0.200452	5	7	11	6	5	8	23.0852	22.8367	22.7318	22.9656	22.3436	22.7432
175	P05091	Aldehyde dehydrogenase, mitochondrial	ALDH2	0.279337	0.198519		Not_Significant	#N/A	0.198519	1	2	5	0	3	3	21.7662	21.3535	21.9809	21.8201	21.6021	21.0828
831	Q9C0C2	182 kDa tankyrase-1-binding protein	TNKS1BP1	0.305625	0.183129		Not_Significant	#N/A	0.183129	1	0	5	4	3	3	23.1414	22.4227	22.9643	22.8591	22.4671	22.6529
489	P61106	Ras-related protein Rab-14	RAB14	0.523973	0.180958		Not_Significant	#N/A	0.180958	6	7	4	4	4	6	24.1059	23.8519	23.694	23.5274	23.7371	23.8444
231	P11413	Glucose-6-phosphate 1-dehydrogenase	G6PD	0.319117	0.168941		Not_Significant	#N/A	0.168941	1	2	6	3	5	5	22.8968	22.4138	22.4564	22.673	22.4409	22.1463
523	P62701	40S ribosomal protein S4, X isoform	RPS4X	0.116108	0.167189		Not_Significant	#N/A	0.167189	4	6	9	2	7	11	24.6002	24.7383	25.0801	23.7862	24.6013	25.5296
841	Q9H6Z4	Ran-binding protein 3	RANBP3	0.246469	0.167014		Not_Significant	#N/A	0.167014	2	1	2	3	4	3	22.6558	22.5063	21.955	22.5226	22.1079	21.9856
473	P59998	Actin-related protein 2/3 complex subunit 4	ARPC4	1.19103	0.161617		Not_Significant	#N/A	0.161617	3	1	2	0	5	2	22.3608	22.4082	22.2452	22.253	22.1102	22.1662
577	Q00610	Clathrin heavy chain 1	CLTC	0.583484	0.154064		Not_Significant	#N/A	0.154064	10	12	29	19	29	31	23.7001	23.4345	23.5121	23.2208	23.4656	23.498
183	P06493	Cyclin-dependent kinase 1	CDK1	0.410078	0.152856		Not_Significant	#N/A	0.152856	3	2	3	2	4	4	24.4135	24.2217	23.9646	23.8796	24.1894	24.0723
688	Q16891	MICOS complex subunit MIC60	IMMT	0.511041	0.149407		Not_Significant	#N/A	0.149407	1	2	4	1	3	6	22.3337	22.1334	22.2851	21.9198	22.3087	22.0755
457	P53396	ATP-citrate synthase	ACLY	0.159009	0.147637		Not_Significant	#N/A	0.147637	3	4	7	2	4	5	22.5901	21.6466	22.299	22.1566	21.6237	22.3124
238	P12268	Inosine-5-monophosphate dehydrogenase 2	IMPDH2	0.600467	0.14514		Not_Significant	#N/A	0.14514	2	1	3	2	5	6	23.238	23.079	23.3675	23.219	23.0346	22.9954
651	Q14764	Major vault protein	MVP	0.199041	0.140947		Not_Significant	#N/A	0.140947	1	3	3	0	1	5	21.2414	22.0715	21.3359	21.2774	21.4154	21.5331
649	Q14694	Ubiquitin carboxyl-terminal hydrolase 10	USP10	0.191078	0.135655		Not_Significant	#N/A	0.135655	0	1	2	1	3	3	22.2599	21.9861	22.7954	21.9476	22.3562	22.3306
477	P60660	Myosin light polypeptide 6	MYL6	0.385825	0.135555		Not_Significant	#N/A	0.135555	4	3	4	3	3	7	23.6474	23.4735	23.9594	23.6339	23.4939	23.5458
76	O14818;Q8TAA3	Proteasome subunit alpha type-7;Proteasome subunit alpha type-7-like	PSMA7;PSMA8	0.474183	0.132044		Not_Significant	#N/A	0.132044	2	2	5	3	6	3	22.9285	23.0769	22.9395	22.7533	23.0708	22.7247
880	Q9P2E9	Ribosome-binding protein 1	RRBP1	0.078554	0.130011		Not_Significant	#N/A	0.130011	0	2	0	0	3	3	19.977	21.9838	20.8756	20.7372	20.7798	20.9293
671	Q15437	Protein transport protein Sec23B	SEC23B	0.791945	0.116154		Not_Significant	#N/A	0.116154	3	4	7	5	7	8	22.0239	22.08	22.0673	21.8535	22.0692	21.9001
300	P25705	ATP synthase subunit alpha, mitochondrial	ATP5A1	0.214491	0.111647		Not_Significant	#N/A	0.111647	10	11	12	12	18	16	23.9031	23.5818	23.9155	23.3825	23.9704	23.7125
475	P60468	Protein transport protein Sec61 subunit beta	SEC61B	0.165916	0.111195		Not_Significant	#N/A	0.111195	1	1	1	3	3	3	23.3834	23.0815	22.9138	23.4324	22.8702	22.7425
635	Q13885;Q9BVA1	Tubulin beta-2A chain;Tubulin beta-2B chain	TUBB2A;TUBB2B	0.318235	0.108502		Not_Significant	#N/A	0.108502	6	7	8	6	6	7	24.3234	24.1201	24.0522	24.0132	23.8857	24.2713
412	P47756	F-actin-capping protein subunit beta	CAPZB	0.273578	0.108114		Not_Significant	#N/A	0.108114	9	8	17	14	10	14	26.0824	25.9727	26.2693	26.2652	25.8551	25.8798
930	Q9Y3Z3	Deoxynucleoside triphosphate triphosphohydrolase SAMHD1	SAMHD1	0.780917	0.103194		Not_Significant	#N/A	0.103194	3	3	7	3	5	5	24.058	24.0583	23.9526	23.8733	23.8667	24.0192
618	Q13200	26S proteasome non-ATPase regulatory subunit 2	PSMD2	0.394233	0.100604		Not_Significant	#N/A	0.100604	6	5	11	4	11	7	22.9591	23.279	23.2233	23.1162	23.0732	22.9701
70	O00571;O15523	ATP-dependent RNA helicase DDX3X;ATP-dependent RNA helicase DDX3Y	DDX3X;DDX3Y	0.299009	0.0969747		Not_Significant	#N/A	0.0969747	30	28	33	33	36	35	25.8449	25.8764	25.9687	25.9736	25.554	25.8716
201	P08708	40S ribosomal protein S17	RPS17	0.103631	0.0961533		Not_Significant	#N/A	0.0961533	4	3	8	2	6	6	23.8928	24.3605	24.2996	23.5158	24.2185	24.5301
137	O95817	BAG family molecular chaperone regulator 3	BAG3	0.126844	0.0886834		Not_Significant	#N/A	0.0886834	1	5	7	3	4	6	22.509	23.2768	22.6213	22.8936	22.6509	22.5966
420	P48643	T-complex protein 1 subunit epsilon	CCT5	0.175985	0.0866019		Not_Significant	#N/A	0.0866019	3	1	3	5	8	6	23.0023	22.4807	22.5914	22.5669	22.791	22.4568
680	Q16527	Cysteine and glycine-rich protein 2	CSRP2	0.102132	0.0843652		Not_Significant	#N/A	0.0843652	6	5	5	4	4	5	25.1533	25.4329	24.5382	25.0863	24.6862	25.0989
915	Q9Y230	RuvB-like 2	RUVBL2	0.153131	0.0840092		Not_Significant	#N/A	0.0840092	0	0	1	0	4	2	21.3648	21.0655	21.15	20.7504	21.3632	21.2145
521	P62333	26S protease regulatory subunit 10B	PSMC6	0.314657	0.0833702		Not_Significant	#N/A	0.0833702	4	3	9	5	7	7	22.2763	22.0047	22.287	22.1129	22.2005	22.0046
446	P51858	Hepatoma-derived growth factor	HDGF	0.208431	0.0826467		Not_Significant	#N/A	0.0826467	2	2	4	5	5	8	23.4979	23.4008	23.2247	23.0611	23.2996	23.5147
395	P43686	26S protease regulatory subunit 6B	PSMC4	0.0507274	0.0782064		Not_Significant	#N/A	0.0782064	0	2	3	1	3	2	20.8896	22.2024	22.4844	21.8695	21.4026	22.0697
357	P33992	DNA replication licensing factor MCM5	MCM5	0.512581	0.0759004		Not_Significant	#N/A	0.0759004	10	7	17	12	17	19	24.0668	23.9783	24.0976	24.0665	23.8789	23.9696
88	O15371	Eukaryotic translation initiation factor 3 subunit D	EIF3D	0.124517	0.072738		Not_Significant	#N/A	0.072738	4	4	5	3	5	6	23.2689	22.5776	23.107	22.9803	22.9304	22.8245
334	P30050	60S ribosomal protein L12	RPL12	0.114914	0.0707626		Not_Significant	#N/A	0.0707626	4	4	8	3	4	4	25.4172	25.1297	25.5389	24.9536	25.3171	25.6029
347	P31943	Heterogeneous nuclear ribonucleoprotein H;Heterogeneous nuclear ribonucleoprotein H, N-terminally processed	HNRNPH1	0.109729	0.0620257		Not_Significant	#N/A	0.0620257	3	9	6	4	5	7	24.4205	24.9042	24.8957	24.9151	24.4782	24.641
435	P50454	Serpin H1	SERPINH1	0.226499	0.0555757		Not_Significant	#N/A	0.0555757	7	6	9	6	8	8	25.2346	24.984	25.0352	24.9514	25.1426	24.993
799	Q99439	Calponin-2	CNN2	0.159148	0.0551701		Not_Significant	#N/A	0.0551701	8	7	7	9	7	10	25.4227	25.3417	25.7213	25.4583	25.3284	25.5334
397	P45974	Ubiquitin carboxyl-terminal hydrolase 5	USP5	0.114841	0.0530707		Not_Significant	#N/A	0.0530707	6	11	17	17	23	19	23.0395	23.0821	22.8282	23.2245	22.7503	22.8158
251	P14618	Pyruvate kinase PKM	PKM	0.0514403	0.0527515		Not_Significant	#N/A	0.0527515	4	4	11	7	18	11	24.0698	23.9982	24.4876	23.7431	24.7622	23.892
408	P46934	E3 ubiquitin-protein ligase NEDD4	NEDD4	0.0609819	0.0443821		Not_Significant	#N/A	0.0443821	3	1	8	6	5	5	22.8519	23.1331	23.622	23.3764	22.9889	23.1085
297	P25205	DNA replication licensing factor MCM3	MCM3	0.0749106	0.0429414		Not_Significant	#N/A	0.0429414	15	12	22	19	19	20	25.6596	25.1595	25.3701	25.6249	25.1598	25.2755
421	P48730	Casein kinase I isoform delta	CSNK1D	0.0514441	0.0423756		Not_Significant	#N/A	0.0423756	3	5	10	8	8	9	23.936	23.2634	23.1046	23.6308	23.3292	23.2169
463	P54886	Delta-1-pyrroline-5-carboxylate synthase;Glutamate 5-kinase;Gamma-glutamyl phosphate reductase	ALDH18A1	0.19357	0.0395158		Not_Significant	#N/A	0.0395158	1	1	7	3	4	3	21.9094	21.8422	21.878	21.7996	21.7284	21.9831
636	Q14157	Ubiquitin-associated protein 2-like	UBAP2L	0.0889403	0.0373592		Not_Significant	#N/A	0.0373592	2	4	4	2	4	3	21.9202	21.7788	21.7692	22.0361	21.5476	21.7725
386	P41240	Tyrosine-protein kinase CSK	CSK	0.0441701	0.0363426		Not_Significant	#N/A	0.0363426	4	1	4	5	3	6	22.5782	22.8258	22.4759	23.1115	22.3534	22.306
861	Q9NSD9	Phenylalanine--tRNA ligase beta subunit	FARSB	0.0610944	0.0341765		Not_Significant	#N/A	0.0341765	6	5	9	4	6	6	25.1708	24.6363	24.9282	25.0053	24.6431	24.9843
496	P61254;Q9UNX3	60S ribosomal protein L26;60S ribosomal protein L26-like 1	RPL26;RPL26L1	0.0850732	0.0339502		Not_Significant	#N/A	0.0339502	0	2	1	0	3	4	22.6163	22.6933	22.6967	22.4226	22.5854	22.8964
704	Q6NZI2	Polymerase I and transcript release factor	PTRF	0.03045	0.0331612		Not_Significant	#N/A	0.0331612	2	1	2	0	2	4	22.2809	21.7738	22.2943	21.6598	21.8696	22.7201
499	P61353	60S ribosomal protein L27	RPL27	0.0352216	0.0302455		Not_Significant	#N/A	0.0302455	1	2	7	4	6	8	23.7667	24.2017	24.3547	23.6725	24.0871	24.4728
145	P00492	Hypoxanthine-guanine phosphoribosyltransferase	HPRT1	0.0566578	0.0248973		Not_Significant	#N/A	0.0248973	2	1	3	1	5	4	23.1445	22.9813	22.8807	23.238	22.8684	22.8254
683	Q16576	Histone-binding protein RBBP7	RBBP7	0.0475938	0.023887		Not_Significant	#N/A	0.023887	3	3	6	5	5	6	22.4088	22.8997	22.4586	22.4212	22.6269	22.6474
193	P07355;A6NMY6	Annexin A2;Putative annexin A2-like protein	ANXA2;ANXA2P2	0.035996	0.0195223		Not_Significant	#N/A	0.0195223	31	23	38	33	40	40	26.5792	27.1595	26.9283	27.0139	26.81	26.7844
461	P54136	Arginine--tRNA ligase, cytoplasmic	RARS	0.0696089	0.0183016		Not_Significant	#N/A	0.0183016	5	6	7	7	5	7	22.5919	22.6716	22.8493	22.6985	22.7684	22.5909
491	P61160	Actin-related protein 2	ACTR2	0.0188463	0.0163924		Not_Significant	#N/A	0.0163924	1	2	3	2	3	3	22.8741	22.6889	22.8519	22.4738	23.3541	22.5378
674	Q15637	Splicing factor 1	SF1	0.0230952	0.0157185		Not_Significant	#N/A	0.0157185	6	3	6	7	4	8	23.9043	23.3811	23.2328	23.6574	23.3079	23.5058
424	P49327	Fatty acid synthase;[Acyl-carrier-protein] S-acetyltransferase;[Acyl-carrier-protein] S-malonyltransferase;3-oxoacyl-[acyl-carrier-protein] synthase;3-oxoacyl-[acyl-carrier-protein] reductase;3-hydroxyacyl-[acyl-carrier-protein] dehydratase;Enoyl-[acyl-carrier-protein] reductase;Oleoyl-[acyl-carrier-protein] hydrolase	FASN	0.0115138	0.0111612		Not_Significant	#N/A	0.0111612	2	6	8	6	6	9	22.7329	23.2045	22.9993	23.4859	22.4858	22.9316
189	P06748	Nucleophosmin	NPM1	0.016221	0.00875791		Not_Significant	#N/A	0.00875791	7	4	10	7	12	10	23.027	23.3598	23.2893	22.9221	23.3838	23.3439
61	O00139	Kinesin-like protein KIF2A	KIF2A	0.000582027	-0.000570933		Not_Significant	#N/A	-0.000570933	0	0	3	3	2	2	21.0831	21.4318	21.5256	21.9047	20.9295	21.2081
580	Q01433	AMP deaminase 2	AMPD2	0.00301785	-0.00178846		Not_Significant	#N/A	-0.00178846	1	2	3	1	5	5	22.9426	22.746	22.4606	22.4603	22.9099	22.7844
669	Q15417	Calponin-3	CNN3	0.00915796	-0.00206121		Not_Significant	#N/A	-0.00206121	18	13	19	16	16	22	26.2965	26.1897	26.1884	26.3279	26.106	26.247
328	P29353	SHC-transforming protein 1	SHC1	0.0121002	-0.00987879		Not_Significant	#N/A	-0.00987879	5	6	6	5	6	8	23.601	23.4352	22.8777	23.4529	23.0003	23.4904
425	P49368	T-complex protein 1 subunit gamma	CCT3	0.0173488	-0.0106144		Not_Significant	#N/A	-0.0106144	6	4	9	5	18	11	23.3537	23.1606	23.4239	22.9588	23.5804	23.4308
265	P17844	Probable ATP-dependent RNA helicase DDX5	DDX5	0.0115197	-0.011095		Not_Significant	#N/A	-0.011095	14	12	22	14	23	23	25.0167	25.8013	24.8502	25.1379	25.0865	25.4771
232	P11586	C-1-tetrahydrofolate synthase, cytoplasmic;Methylenetetrahydrofolate dehydrogenase;Methenyltetrahydrofolate cyclohydrolase;Formyltetrahydrofolate synthetase;C-1-tetrahydrofolate synthase, cytoplasmic, N-terminally processed	MTHFD1	0.0150574	-0.0142142		Not_Significant	#N/A	-0.0142142	5	4	4	2	3	3	22.4066	23.3898	22.7767	22.7142	23.1184	22.7831
303	P25788	Proteasome subunit alpha type-3	PSMA3	0.0246766	-0.0157356		Not_Significant	#N/A	-0.0157356	3	2	4	3	4	4	22.6294	22.7604	22.758	22.3473	23.066	22.7818
482	P60900	Proteasome subunit alpha type-6	PSMA6	0.029012	-0.0162411		Not_Significant	#N/A	-0.0162411	1	3	3	3	2	4	22.554	22.1589	22.6977	22.4839	22.6563	22.3191
312	P26641	Elongation factor 1-gamma	EEF1G	0.099629	-0.0244452		Not_Significant	#N/A	-0.0244452	5	3	6	4	7	6	24.57	24.6152	24.7504	24.8078	24.5896	24.6116
850	Q9NP72	Ras-related protein Rab-18	RAB18	0.13582	-0.0244757		Not_Significant	#N/A	-0.0244757	1	1	3	3	4	4	22.2602	22.2457	22.402	22.4144	22.2929	22.2741
548	P63151	Serine/threonine-protein phosphatase 2A 55 kDa regulatory subunit B alpha isoform	PPP2R2A	0.111758	-0.0273482		Not_Significant	#N/A	-0.0273482	2	2	9	8	5	6	22.4962	22.4291	22.4284	22.6497	22.3832	22.4028
198	P08238	Heat shock protein HSP 90-beta	HSP90AB1	0.0719521	-0.0321617		Not_Significant	#N/A	-0.0321617	32	27	43	32	46	43	26.0286	25.9158	26.0375	25.8975	26.3283	25.8526
220	P10644	cAMP-dependent protein kinase type I-alpha regulatory subunit;cAMP-dependent protein kinase type I-alpha regulatory subunit, N-terminally processed	PRKAR1A	0.0460429	-0.0325839		Not_Significant	#N/A	-0.0325839	4	5	4	3	5	8	22.7678	22.1054	22.3569	22.6345	22.1561	22.5373
147	P00558	Phosphoglycerate kinase 1	PGK1	0.0189282	-0.0333703		Not_Significant	#N/A	-0.0333703	1	2	4	2	6	3	22.816	22.9025	23.5852	22.2247	24.0726	23.1065
761	Q8WVV9	Heterogeneous nuclear ribonucleoprotein L-like	HNRNPLL	0.0552436	-0.0347449		Not_Significant	#N/A	-0.0347449	2	2	2	3	3	3	22.1686	22.1919	22.3524	22.6684	21.9576	22.1912
288	P23396	40S ribosomal protein S3	RPS3	0.210785	-0.0439294		Not_Significant	#N/A	-0.0439294	18	19	27	18	18	23	25.3287	25.5623	25.5315	25.5861	25.4851	25.4831
427	P49588	Alanine--tRNA ligase, cytoplasmic	AARS	0.0730349	-0.0453904		Not_Significant	#N/A	-0.0453904	14	10	15	11	14	15	23.6225	23.9212	23.8008	24.226	23.6056	23.6491
167	P04406	Glyceraldehyde-3-phosphate dehydrogenase	GAPDH	0.080164	-0.0474841		Not_Significant	#N/A	-0.0474841	19	15	34	18	30	27	28.1007	27.7807	28.482	28.1899	28.2446	28.0713
474	P60174	Triosephosphate isomerase	TPI1	0.182342	-0.0535075		Not_Significant	#N/A	-0.0535075	11	11	19	13	18	19	27.0953	26.7184	26.9286	26.985	26.919	26.9988
63	O00170	AH receptor-interacting protein	AIP	0.112588	-0.0545336		Not_Significant	#N/A	-0.0545336	1	1	1	2	3	3	22.9033	22.5883	22.5223	22.4884	22.7512	22.938
331	P29692	Elongation factor 1-delta	EEF1D	0.0960265	-0.0659835		Not_Significant	#N/A	-0.0659835	2	3	2	2	3	2	23.857	23.027	23.3803	23.4203	23.587	23.4549
377	P40227	T-complex protein 1 subunit zeta	CCT6A	0.0740512	-0.0705331		Not_Significant	#N/A	-0.0705331	7	3	7	6	6	7	23.3015	22.4494	23.1595	22.6496	23.3471	23.1254
512	P62249	40S ribosomal protein S16	RPS16	0.163111	-0.0760784		Not_Significant	#N/A	-0.0760784	3	5	11	8	7	7	23.7146	23.3142	23.7768	23.7276	23.4874	23.8188
273	P18669;P15259	Phosphoglycerate mutase 1;Phosphoglycerate mutase 2	PGAM1;PGAM2	0.0293843	-0.0787373		Not_Significant	#N/A	-0.0787373	2	0	4	1	7	3	22.1727	20.4649	22.2563	20.6775	23.0104	21.4423
809	Q99816	Tumor susceptibility gene 101 protein	TSG101	0.0776764	-0.0803909		Not_Significant	#N/A	-0.0803909	3	2	5	4	4	5	23.6748	22.4326	23.0837	23.2587	23.0358	23.1377
320	P28070	Proteasome subunit beta type-4	PSMB4	0.0857445	-0.081536		Not_Significant	#N/A	-0.081536	1	1	2	1	2	2	22.3889	21.528	21.7689	21.5764	22.3308	22.0231
741	Q8N1G4	Leucine-rich repeat-containing protein 47	LRRC47	0.141976	-0.0822366		Not_Significant	#N/A	-0.0822366	2	4	4	4	4	7	22.7092	22.1255	22.07	22.4832	22.2602	22.408
309	P26599	Polypyrimidine tract-binding protein 1	PTBP1	0.243157	-0.0860647		Not_Significant	#N/A	-0.0860647	9	6	13	8	10	12	24.5869	24.1708	24.3654	24.5652	24.3243	24.4918
654	Q14974	Importin subunit beta-1	KPNB1	0.0939233	-0.089496		Not_Significant	#N/A	-0.089496	4	2	9	4	14	11	23.3494	22.3891	23.3561	22.971	23.3406	23.0515
509	P62195	26S protease regulatory subunit 8	PSMC5	0.0766653	-0.0895322		Not_Significant	#N/A	-0.0895322	1	3	5	5	4	6	20.8925	22.1891	22.038	21.8248	21.8381	21.7253
450	P52597	Heterogeneous nuclear ribonucleoprotein F;Heterogeneous nuclear ribonucleoprotein F, N-terminally processed	HNRNPF	0.422105	-0.0950762		Not_Significant	#N/A	-0.0950762	7	7	11	9	10	16	24.7185	24.696	24.9331	24.9075	24.7633	24.9621
566	P78371	T-complex protein 1 subunit beta	CCT2	0.296474	-0.100675		Not_Significant	#N/A	-0.100675	4	4	10	7	8	10	22.897	22.6301	23.0543	23.02	23.0228	22.8405
380	P40763	Signal transducer and activator of transcription 3	STAT3	0.337216	-0.106326		Not_Significant	#N/A	-0.106326	7	9	18	12	16	22	23.106	23.4916	23.1931	23.4851	23.3184	23.3062
89	O43143	Pre-mRNA-splicing factor ATP-dependent RNA helicase DHX15	DHX15	0.24265	-0.108788		Not_Significant	#N/A	-0.108788	3	3	9	5	9	9	23.0247	22.7356	23.1399	23.3342	22.9657	22.9267
488	P61088;Q5JXB2	Ubiquitin-conjugating enzyme E2 N;Putative ubiquitin-conjugating enzyme E2 N-like	UBE2N;UBE2NL	0.614716	-0.108789		Not_Significant	#N/A	-0.108789	1	1	1	2	2	3	22.3835	22.5147	22.3853	22.4263	22.6562	22.5273
460	P53992	Protein transport protein Sec24C	SEC24C	0.305965	-0.109548		Not_Significant	#N/A	-0.109548	2	2	1	3	3	3	21.6125	21.7436	21.8994	21.8448	21.6623	22.077
219	P10599	Thioredoxin	TXN	0.217155	-0.117464		Not_Significant	#N/A	-0.117464	1	3	5	4	8	5	25.9459	26.5613	26.1607	26.5565	26.2185	26.2452
816	Q9BS26	Endoplasmic reticulum resident protein 44	ERP44	0.0971766	-0.117688		Not_Significant	#N/A	-0.117688	0	1	2	1	2	1	20.6323	22.0864	21.5982	21.6655	21.4153	21.5891
335	P30084	Enoyl-CoA hydratase, mitochondrial	ECHS1	0.328864	-0.118652		Not_Significant	#N/A	-0.118652	1	3	1	4	4	5	23.3127	23.19	22.9359	23.4415	23.1004	23.2527
495	P61247	40S ribosomal protein S3a	RPS3A	0.546168	-0.12133		Not_Significant	#N/A	-0.12133	4	6	9	4	9	8	23.3303	23.5673	23.5572	23.5498	23.5418	23.7272
497	P61289	Proteasome activator complex subunit 3	PSME3	0.22401	-0.122276		Not_Significant	#N/A	-0.122276	1	2	4	4	4	5	22.2558	21.8031	22.03	22.4803	22.0531	21.9224
479	P60842	Eukaryotic initiation factor 4A-I	EIF4A1	0.108664	-0.12679		Not_Significant	#N/A	-0.12679	4	3	9	4	14	8	24.3204	23.1742	24.1073	23.778	24.4581	23.7462
102	O43837	Isocitrate dehydrogenase [NAD] subunit beta, mitochondrial	IDH3B	0.180307	-0.130473		Not_Significant	#N/A	-0.130473	2	2	4	2	3	3	22.7725	22.0023	22.0526	22.6401	22.3154	22.2634
616	Q13185	Chromobox protein homolog 3	CBX3	0.297434	-0.135005		Not_Significant	#N/A	-0.135005	2	2	4	3	2	3	22.4082	22.5933	22.2067	22.7703	22.2673	22.5756
394	P43304	Glycerol-3-phosphate dehydrogenase, mitochondrial	GPD2	0.191298	-0.135175		Not_Significant	#N/A	-0.135175	4	2	6	2	7	7	22.4534	22.4849	22.2458	23.0495	22.2912	22.249
510	P62241	40S ribosomal protein S8	RPS8	0.187362	-0.135251		Not_Significant	#N/A	-0.135251	3	3	9	4	9	8	22.6953	22.8673	23.5221	22.9427	23.2362	23.3115
541	P62906	60S ribosomal protein L10a	RPL10A	0.122419	-0.137646		Not_Significant	#N/A	-0.137646	3	3	5	1	4	6	23.4451	23.3598	23.8571	22.9635	23.8614	24.25
336	P30101	Protein disulfide-isomerase A3	PDIA3	0.105761	-0.141259		Not_Significant	#N/A	-0.141259	0	0	0	0	6	5	21.7593	21.0159	21.0889	20.8542	22.2458	21.1878
780	Q969T9	WW domain-binding protein 2	WBP2	0.647408	-0.143356		Not_Significant	#N/A	-0.143356	1	1	3	2	3	3	22.0558	21.9429	22.1674	22.3102	22.0529	22.2331
94	O43396	Thioredoxin-like protein 1	TXNL1	0.240636	-0.145371		Not_Significant	#N/A	-0.145371	1	1	7	5	2	8	23.059	23.2691	22.5398	23.2542	22.9167	23.1332
573	Q00013	55 kDa erythrocyte membrane protein	MPP1	0.70332	-0.147567		Not_Significant	#N/A	-0.147567	2	3	4	3	3	5	21.7783	21.8167	21.8201	22.1304	21.8069	21.9205
731	Q8IUQ4;O43255	E3 ubiquitin-protein ligase SIAH1;E3 ubiquitin-protein ligase SIAH2	SIAH1;SIAH2	0.304572	-0.15178		Not_Significant	#N/A	-0.15178	2	0	2	2	2	3	23.4292	23.0809	23.1502	23.7001	23.1145	23.301
264	P17812	CTP synthase 1	CTPS1	0.459452	-0.153873		Not_Significant	#N/A	-0.153873	5	3	10	5	5	9	23.153	23.1011	23.3142	23.5841	23.14	23.3059
554	P63244	Guanine nucleotide-binding protein subunit beta-2-like 1;Guanine nucleotide-binding protein subunit beta-2-like 1, N-terminally processed	GNB2L1	0.174029	-0.154767		Not_Significant	#N/A	-0.154767	6	7	8	7	6	7	24.3334	24.0621	24.6608	24.9694	24.5759	23.9753
92	O43242	26S proteasome non-ATPase regulatory subunit 3	PSMD3	0.247363	-0.157708		Not_Significant	#N/A	-0.157708	3	1	6	2	4	4	20.9275	21.193	21.7462	21.3058	21.5564	21.4776
598	Q06830	Peroxiredoxin-1	PRDX1	0.312364	-0.159318		Not_Significant	#N/A	-0.159318	21	19	20	21	25	29	29.2682	29.8429	29.5948	29.9772	29.5795	29.6272
400	P46109	Crk-like protein	CRKL	1.34239	-0.162811		Not_Significant	#N/A	-0.162811	9	8	24	14	22	19	25.9001	25.9717	25.9736	26.0161	26.1258	26.192
268	P17987	T-complex protein 1 subunit alpha	TCP1	0.609993	-0.162863		Not_Significant	#N/A	-0.162863	9	7	11	10	17	17	23.663	23.3801	23.6872	23.849	23.7549	23.6149
774	Q92945	Far upstream element-binding protein 2	KHSRP	0.476933	-0.16581		Not_Significant	#N/A	-0.16581	18	13	20	16	21	25	24.9088	24.7212	24.7256	24.9261	24.726	25.2009
596	Q06323	Proteasome activator complex subunit 1	PSME1	0.261321	-0.171646		Not_Significant	#N/A	-0.171646	0	4	5	3	2	4	22.8097	23.6552	23.0101	23.2169	23.3578	23.4152
597	Q06330	Recombining binding protein suppressor of hairless	RBPJ	0.199953	-0.174308		Not_Significant	#N/A	-0.174308	1	2	2	2	5	4	21.961	22.6127	22.9941	22.6661	22.4583	22.9663
103	O60313	Dynamin-like 120 kDa protein, mitochondrial;Dynamin-like 120 kDa protein, form S1	OPA1	0.490257	-0.177809		Not_Significant	#N/A	-0.177809	8	12	18	18	12	21	23.0965	23.4046	23.1965	23.574	23.155	23.502
87	O15357	Phosphatidylinositol 3,4,5-trisphosphate 5-phosphatase 2	INPPL1	0.0711019	-0.185019		Not_Significant	#N/A	-0.185019	1	0	2	0	0	2	22.0121	21.7755	19.2331	21.4596	21.308	20.8081
409	P46940	Ras GTPase-activating-like protein IQGAP1	IQGAP1	0.257674	-0.185138		Not_Significant	#N/A	-0.185138	9	17	21	14	20	21	22.7101	23.4525	23.6385	23.4009	23.5211	23.4345
184	P06576	ATP synthase subunit beta, mitochondrial	ATP5B	0.158032	-0.202193		Not_Significant	#N/A	-0.202193	11	9	15	8	20	16	23.5653	22.6836	23.6916	22.9571	24.1879	23.4021
585	Q02413	Desmoglein-1	DSG1	1.31285	-0.208186		Not_Significant	#N/A	-0.208186	20	24	29	26	32	29	24.6209	24.5095	24.7626	24.8147	24.8478	24.8551
342	P31040	Succinate dehydrogenase [ubiquinone] flavoprotein subunit, mitochondrial	SDHA	1.01478	-0.21309		Not_Significant	#N/A	-0.21309	5	9	12	8	9	12	24.9336	24.646	24.88	25.0492	24.9503	25.0994
260	P15924	Desmoplakin	DSP	0.495385	-0.216457		Not_Significant	#N/A	-0.216457	26	39	68	49	97	87	24.0445	24.6444	24.3893	24.4257	24.6894	24.6125
123	O75746	Calcium-binding mitochondrial carrier protein Aralar1	SLC25A12	0.180053	-0.218467		Not_Significant	#N/A	-0.218467	1	3	6	6	5	7	21.3764	22.7261	22.6543	22.752	22.276	22.3841
306	P26196	Probable ATP-dependent RNA helicase DDX6	DDX6	0.517937	-0.221391		Not_Significant	#N/A	-0.221391	1	3	4	1	4	5	22.3348	22.0171	22.6281	22.6758	22.4849	22.4833
284	P22735	Protein-glutamine gamma-glutamyltransferase K	TGM1	0.312921	-0.227504		Not_Significant	#N/A	-0.227504	2	3	3	3	8	6	22.9337	22.9736	22.1627	22.8036	22.7598	23.1892
438	P50991	T-complex protein 1 subunit delta	CCT4	0.356426	-0.229779		Not_Significant	#N/A	-0.229779	6	1	8	5	12	5	22.4718	21.7701	22.2351	22.0573	22.6334	22.4756
595	Q06210	Glutamine--fructose-6-phosphate aminotransferase [isomerizing] 1	GFPT1	0.578394	-0.234044		Not_Significant	#N/A	-0.234044	8	8	10	13	25	18	23.4191	23.6531	23.8605	24.1167	23.6811	23.8369
528	P62826	GTP-binding nuclear protein Ran	RAN	0.29675	-0.236841		Not_Significant	#N/A	-0.236841	3	2	3	4	8	6	23.2557	22.5142	23.3725	23.1805	23.6356	23.0369
363	P35268	60S ribosomal protein L22	RPL22	0.183813	-0.240048		Not_Significant	#N/A	-0.240048	2	2	3	3	2	5	23.4352	23.9815	23.3386	23.521	23.2328	24.7217
810	Q99832	T-complex protein 1 subunit eta	CCT7	1.39414	-0.241631		Not_Significant	#N/A	-0.241631	4	5	7	6	8	9	22.7014	22.6665	22.8761	23.063	23.0071	22.8988
588	Q04323	UBX domain-containing protein 1	UBXN1	0.846917	-0.246562		Not_Significant	#N/A	-0.246562	1	2	2	1	3	2	22.6573	22.4366	22.3172	22.7768	22.8366	22.5374
352	P31949	Protein S100-A11;Protein S100-A11, N-terminally processed	S100A11	0.338615	-0.252014		Not_Significant	#N/A	-0.252014	2	3	4	5	2	2	25.1477	24.7057	25.2728	25.8039	25.0404	25.0379
194	P07437	Tubulin beta chain	TUBB	0.495924	-0.264588		Not_Significant	#N/A	-0.264588	62	48	69	65	72	81	28.0035	27.4113	28.1158	28.0749	27.9887	28.2607
583	Q01813	ATP-dependent 6-phosphofructokinase, platelet type	PFKP	0.43806	-0.271137		Not_Significant	#N/A	-0.271137	3	1	3	3	3	3	24.6975	24.2856	25.0084	25.17	25.0133	24.6215
327	P29218	Inositol monophosphatase 1	IMPA1	0.518402	-0.278696		Not_Significant	#N/A	-0.278696	5	5	5	5	4	3	26.7704	26.3247	26.7015	27.2374	26.5861	26.8092
295	P24666	Low molecular weight phosphotyrosine protein phosphatase	ACP1	0.659004	-0.279679		Not_Significant	#N/A	-0.279679	1	1	1	4	3	2	23.151	23.1829	23.4692	23.8132	23.2499	23.5791
234	P12004	Proliferating cell nuclear antigen	PCNA	0.46142	-0.286432		Not_Significant	#N/A	-0.286432	1	0	2	2	2	3	22.7478	23.1494	23.2741	23.772	23.0807	23.178
353	P32119	Peroxiredoxin-2	PRDX2	0.443718	-0.288961		Not_Significant	#N/A	-0.288961	3	2	2	4	2	5	25.0163	25.7563	24.9883	25.4538	25.7849	25.3892
426	P49411	Elongation factor Tu, mitochondrial	TUFM	0.956576	-0.289704		Not_Significant	#N/A	-0.289704	5	6	9	9	7	13	23.8318	23.7955	23.6146	24.2867	23.9165	23.9078
282	P22314	Ubiquitin-like modifier-activating enzyme 1	UBA1	0.425355	-0.291241		Not_Significant	#N/A	-0.291241	2	1	2	2	3	5	22.928	22.1079	22.9123	22.7235	23.0816	23.0167
542	P62913	60S ribosomal protein L11	RPL11	0.704301	-0.293183		Not_Significant	#N/A	-0.293183	8	6	8	10	13	10	26.2734	26.626	26.1855	26.8454	26.3964	26.7227
159	P04040	Catalase	CAT	0.635038	-0.293578		Not_Significant	#N/A	-0.293578	3	2	6	4	8	7	22.0427	22.4409	21.8931	22.2599	22.3223	22.6752
890	Q9UHB9	Signal recognition particle subunit SRP68	SRP68	0.591223	-0.294406		Not_Significant	#N/A	-0.294406	1	0	5	3	2	4	21.5929	20.953	21.5093	21.5662	21.5354	21.8369
314	P27635;Q96L21	60S ribosomal protein L10;60S ribosomal protein L10-like	RPL10;RPL10L	0.204168	-0.300151		Not_Significant	#N/A	-0.300151	2	1	5	4	4	3	21.5648	22.8366	23.2697	22.3707	23.0389	23.162
431	P49915	GMP synthase [glutamine-hydrolyzing]	GMPS	1.87407	-0.306905		Not_Significant	#N/A	-0.306905	11	7	19	18	24	21	24.3337	24.1545	24.2319	24.6166	24.5759	24.4483
928	Q9Y3F4	Serine-threonine kinase receptor-associated protein	STRAP	0.390811	-0.308127		Not_Significant	#N/A	-0.308127	0	1	2	2	3	2	20.8547	21.6427	21.7877	21.4221	21.9683	21.8191
544	P62937	Peptidyl-prolyl cis-trans isomerase A;Peptidyl-prolyl cis-trans isomerase A, N-terminally processed	PPIA	0.170841	-0.324982		Not_Significant	#N/A	-0.324982	1	1	5	0	8	2	25.0604	24.0398	25.3091	24.2343	26.2821	24.8677
777	Q93034	Cullin-5	CUL5	0.376108	-0.333399		Not_Significant	#N/A	-0.333399	1	0	0	2	3	4	21.8987	20.6554	21.3847	21.6371	21.8072	21.4945
652	Q14807	Kinesin-like protein KIF22	KIF22	0.42385	-0.336313		Not_Significant	#N/A	-0.336313	1	4	6	2	3	4	21.0968	22.1468	21.8235	22.263	22.0181	21.795
525	P62750	60S ribosomal protein L23a	RPL23A	0.281693	-0.354876		Not_Significant	#N/A	-0.354876	2	1	5	3	4	8	24.1874	23.1317	23.9454	23.5773	23.8723	24.8796
703	Q6DCA0	AMMECR1-like protein	AMMECR1L	0.472358	-0.358047		Not_Significant	#N/A	-0.358047	0	1	2	4	1	2	20.54	20.7417	21.0199	21.718	20.7827	20.875
466	P55072	Transitional endoplasmic reticulum ATPase	VCP	0.428566	-0.367537		Not_Significant	#N/A	-0.367537	10	7	12	6	15	14	22.5068	22.5925	23.1626	22.6329	23.6772	23.0544
801	Q99497	Protein deglycase DJ-1	PARK7	1.09746	-0.38614		Not_Significant	#N/A	-0.38614	1	1	3	5	4	4	24.8256	24.3998	24.7829	25.2411	24.9269	24.9986
293	P23921	Ribonucleoside-diphosphate reductase large subunit	RRM1	1.55423	-0.387827		Not_Significant	#N/A	-0.387827	0	1	2	1	5	7	21.4803	21.8212	21.7852	22.1599	22.0565	22.0339
348	P31944	Caspase-14;Caspase-14 subunit p17, mature form;Caspase-14 subunit p10, mature form;Caspase-14 subunit p20, intermediate form;Caspase-14 subunit p8, intermediate form	CASP14	0.671878	-0.391535		Not_Significant	#N/A	-0.391535	1	0	2	6	10	8	22.8143	22.4317	22.1164	23.1684	22.7821	22.5864
272	P18621	60S ribosomal protein L17	RPL17	0.298204	-0.39189		Not_Significant	#N/A	-0.39189	3	1	5	3	7	5	23.4639	22.3978	24.0113	23.4751	23.4022	24.1713
518	P62277	40S ribosomal protein S13	RPS13	0.50133	-0.397655		Not_Significant	#N/A	-0.397655	2	4	7	3	7	9	22.5938	23.1571	23.5922	23.3457	23.2966	23.8938
665	Q15365	Poly(rC)-binding protein 1	PCBP1	0.824639	-0.398628		Not_Significant	#N/A	-0.398628	16	12	19	20	17	19	25.9993	25.4243	25.6237	26.3596	26.026	25.8576
560	P68363;Q9BQE3	Tubulin alpha-1B chain;Tubulin alpha-1C chain	TUBA1B;TUBA1C	1.23044	-0.416972		Not_Significant	#N/A	-0.416972	32	21	40	30	45	38	28.3763	28.1202	28.6427	28.898	28.7532	28.7389
188	P06733	Alpha-enolase	ENO1	0.311824	-0.417505		Not_Significant	#N/A	-0.417505	4	4	7	4	19	8	23.3333	23.3233	23.9158	23.1911	24.9166	23.7173
252	P14625	Endoplasmin	HSP90B1	0.364654	-0.420997		Not_Significant	#N/A	-0.420997	2	1	3	2	7	6	22.3394	21.4055	22.2283	21.9899	23.174	22.0723
601	Q08188	Protein-glutamine gamma-glutamyltransferase E;Protein-glutamine gamma-glutamyltransferase E 50 kDa catalytic chain;Protein-glutamine gamma-glutamyltransferase E 27 kDa non-catalytic chain	TGM3	1.12488	-0.42337		Not_Significant	#N/A	-0.42337	1	4	6	7	11	5	22.0991	22.5924	22.4039	22.973	22.6157	22.7767
108	Q99880;Q99879;Q99877;Q93079;Q5QNW6;P62807;P58876;P57053;O60814;Q16778;P33778;P23527;P06899;Q8N257;Q96A08	Histone H2B type 1-L;Histone H2B type 1-M;Histone H2B type 1-N;Histone H2B type 1-H;Histone H2B type 2-F;Histone H2B type 1-C/E/F/G/I;Histone H2B type 1-D;Histone H2B type F-S;Histone H2B type 1-K;Histone H2B type 2-E;Histone H2B type 1-B;Histone H2B type 1-O;Histone H2B type 1-J;Histone H2B type 3-B;Histone H2B type 1-A	HIST1H2BL;HIST1H2BM;HIST1H2BN;HIST1H2BH;HIST2H2BF;HIST1H2BC;HIST1H2BD;H2BFS;HIST1H2BK;HIST2H2BE;HIST1H2BB;HIST1H2BO;HIST1H2BJ;HIST3H2BB;HIST1H2BA	0.328066	-0.431221		Not_Significant	#N/A	-0.431221	6	4	1	6	4	7	24.8582	24.1652	23.0132	24.5308	24.3464	24.453
571	P84103	Serine/arginine-rich splicing factor 3	SRSF3	0.173581	-0.434234		Not_Significant	#N/A	-0.434234	2	0	2	0	2	2	23.7725	20.8521	23.5551	22.9676	23.1224	23.3924
199	P08243	Asparagine synthetase [glutamine-hydrolyzing]	ASNS	0.784274	-0.434549		Not_Significant	#N/A	-0.434549	3	2	8	8	5	9	22.8069	22.7262	23.4284	23.5972	23.4929	23.1751
321	P28072	Proteasome subunit beta type-6	PSMB6	0.298856	-0.439857		Not_Significant	#N/A	-0.439857	0	1	1	1	1	1	20.5546	22.3594	22.2208	21.9662	22.4356	22.0526
876	Q9NZM1	Myoferlin	MYOF	0.818487	-0.443347		Not_Significant	#N/A	-0.443347	0	0	0	0	1	4	21.3803	20.5313	20.9342	21.3355	21.3427	21.4978
790	Q96P63	Serpin B12	SERPINB12	0.591328	-0.444532		Not_Significant	#N/A	-0.444532	0	2	6	8	7	6	22.3165	23.2808	23.3625	23.4303	23.4333	23.4298
602	Q08554	Desmocollin-1	DSC1	2.00452	-0.453079		Not_Significant	#N/A	-0.453079	4	6	3	4	8	9	23.7381	23.866	23.6655	24.0949	24.1736	24.3602
227	P11217	Glycogen phosphorylase, muscle form	PYGM	0.169927	-0.45928		Not_Significant	#N/A	-0.45928	6	6	8	16	10	7	24.2371	24.7949	23.9941	26.7725	24.0299	23.6015
453	P52888	Thimet oligopeptidase	THOP1	1.42899	-0.460321		Not_Significant	#N/A	-0.460321	1	1	2	3	2	3	21.3125	21.4282	21.4632	22.145	21.7505	21.6894
735	Q8IXB1	DnaJ homolog subfamily C member 10	DNAJC10	2.31533	-0.462465	+	Significant	-0.462465	#N/A	1	2	8	8	8	9	22.5576	22.6444	22.7748	23.1092	23.0378	23.2172
257	P15170;Q8IYD1	Eukaryotic peptide chain release factor GTP-binding subunit ERF3A;Eukaryotic peptide chain release factor GTP-binding subunit ERF3B	GSPT1;GSPT2	0.307201	-0.464586		Not_Significant	#N/A	-0.464586	2	0	5	3	6	6	22.4099	20.4939	22.1807	22.3964	21.9881	22.0939
712	Q6ZVX7	F-box only protein 50	NCCRP1	0.750303	-0.468045		Not_Significant	#N/A	-0.468045	1	0	1	1	2	5	21.147	22.0999	21.5619	21.9733	22.0154	22.2243
174	P05089	Arginase-1	ARG1	1.39889	-0.468832		Not_Significant	#N/A	-0.468832	3	4	6	11	10	9	23.3211	23.6664	23.2064	24.0083	23.7664	23.8258
481	P60891;P11908;P21108	Ribose-phosphate pyrophosphokinase 1;Ribose-phosphate pyrophosphokinase 2;Ribose-phosphate pyrophosphokinase 3	PRPS1;PRPS2;PRPS1L1	0.655634	-0.47022		Not_Significant	#N/A	-0.47022	0	0	0	1	3	2	20.9655	20.0346	21.0144	21.0901	21.0715	21.2636
135	O95758	Polypyrimidine tract-binding protein 3	PTBP3	0.298003	-0.479987		Not_Significant	#N/A	-0.479987	1	1	1	1	0	2	22.6036	20.5234	22.2288	22.4752	22.2996	22.0209
914	Q9Y224	UPF0568 protein C14orf166	C14orf166	0.670061	-0.480506		Not_Significant	#N/A	-0.480506	1	1	5	4	7	4	22.2267	22.1467	23.1363	23.0519	22.8405	23.0588
235	P12109	Collagen alpha-1(VI) chain	COL6A1	1.04288	-0.483302		Not_Significant	#N/A	-0.483302	0	0	0	2	3	2	20.5139	21.1406	20.818	21.5423	21.1392	21.241
881	Q9P2J5	Leucine--tRNA ligase, cytoplasmic	LARS	0.290953	-0.492376		Not_Significant	#N/A	-0.492376	3	2	1	1	4	2	19.8972	21.889	21.7969	22.0993	21.5986	21.3623
468	P55786	Puromycin-sensitive aminopeptidase	NPEPPS	0.5851	-0.492606		Not_Significant	#N/A	-0.492606	1	1	0	1	4	3	20.5032	19.9157	21.1924	20.9583	21.1712	20.9598
527	P62805	Histone H4	HIST1H4A	0.337628	-0.493622		Not_Significant	#N/A	-0.493622	7	4	4	5	7	8	24.1223	23.8849	22.2246	24.0738	23.7614	23.8775
574	Q00325	Phosphate carrier protein, mitochondrial	SLC25A3	3.17747	-0.50362	+	Significant	-0.50362	#N/A	2	3	2	3	2	2	23.9239	23.772	23.8347	24.3348	24.4019	24.3047
815	Q9BRX2	Protein pelota homolog	PELO	0.826592	-0.50477		Not_Significant	#N/A	-0.50477	5	3	8	9	11	10	23.0739	22.4316	23.0009	23.7329	23.1755	23.1123
664	Q15233	Non-POU domain-containing octamer-binding protein	NONO	0.624404	-0.507488		Not_Significant	#N/A	-0.507488	2	2	4	2	5	7	21.6257	21.8641	22.174	21.7701	22.5287	22.8875
938	Q9Y5M8	Signal recognition particle receptor subunit beta	SRPRB	0.383649	-0.507591		Not_Significant	#N/A	-0.507591	3	2	3	2	3	3	22.2208	20.3897	21.7044	21.7839	21.8912	22.1626
918	Q9Y285	Phenylalanine--tRNA ligase alpha subunit	FARSA	1.37018	-0.511112		Not_Significant	#N/A	-0.511112	4	3	2	3	4	5	23.7932	23.3789	23.9205	24.2995	24.2313	24.0951
104	O60547	GDP-mannose 4,6 dehydratase	GMDS	1.07032	-0.513959		Not_Significant	#N/A	-0.513959	1	1	4	3	5	4	24.2989	23.8712	24.3793	25.0042	24.6299	24.4571
685	Q16658	Fascin	FSCN1	1.58322	-0.528245		Not_Significant	#N/A	-0.528245	0	2	5	7	4	4	22.417	22.5022	22.6514	23.3239	22.944	22.8873
259	P15880	40S ribosomal protein S2	RPS2	0.372197	-0.533625		Not_Significant	#N/A	-0.533625	0	1	1	1	6	3	20.8532	22.169	22.784	22.7165	22.5963	22.0943
730	Q86X55	Histone-arginine methyltransferase CARM1	CARM1	0.307868	-0.53826		Not_Significant	#N/A	-0.53826	0	1	6	2	3	4	20.1613	22.1775	22.3575	22.3023	21.9161	22.0927
498	P61313	60S ribosomal protein L15	RPL15	0.367688	-0.54409		Not_Significant	#N/A	-0.54409	0	1	2	1	2	2	20.4734	20.4426	22.1877	21.1341	21.853	21.7489
800	Q99460	26S proteasome non-ATPase regulatory subunit 1	PSMD1	0.414601	-0.550947		Not_Significant	#N/A	-0.550947	1	0	3	1	2	1	20.0957	20.1313	21.7953	21.2286	21.348	21.0985
396	P45880	Voltage-dependent anion-selective channel protein 2	VDAC2	0.703801	-0.554089		Not_Significant	#N/A	-0.554089	0	1	3	2	2	1	20.6916	21.0991	21.834	21.838	21.9426	21.5063
844	Q9HB71	Calcyclin-binding protein	CACYBP	0.314844	-0.565277		Not_Significant	#N/A	-0.565277	2	0	2	1	2	3	22.572	20.242	22.2424	22.2525	22.0833	22.4165
817	Q9BSJ2	Gamma-tubulin complex component 2	TUBGCP2	0.704217	-0.605993		Not_Significant	#N/A	-0.605993	0	0	0	1	2	2	19.9704	20.7879	21.2855	21.3619	21.3817	21.1181
255	P14923	Junction plakoglobin	JUP	1.45646	-0.614223		Not_Significant	#N/A	-0.614223	13	12	18	14	26	27	23.8097	24.044	24.4655	24.7928	24.7108	24.6583
866	Q9NVH6	Trimethyllysine dioxygenase, mitochondrial	TMLHE	1.18358	-0.618495		Not_Significant	#N/A	-0.618495	2	2	2	4	4	4	22.7152	23.3077	23.3385	24.0139	23.5706	23.6325
650	Q14738	Serine/threonine-protein phosphatase 2A 56 kDa regulatory subunit delta isoform	PPP2R5D	0.290184	-0.620003		Not_Significant	#N/A	-0.620003	1	2	2	1	2	2	21.5996	24.1479	24.1602	23.6788	23.9046	24.1842
658	Q15046	Lysine--tRNA ligase	KARS	0.493868	-0.628639		Not_Significant	#N/A	-0.628639	2	1	1	1	2	3	20.1457	20.5514	21.9104	21.2175	21.5318	21.7441
696	Q5MNZ6	WD repeat domain phosphoinositide-interacting protein 3	WDR45B	1.92744	-0.628832	+	Significant	-0.628832	#N/A	0	1	3	5	2	5	22.2949	22.0935	22.0329	22.874	22.5308	22.903
346	P31930	Cytochrome b-c1 complex subunit 1, mitochondrial	UQCRC1	0.337317	-0.65704		Not_Significant	#N/A	-0.65704	2	0	1	1	3	3	22.7429	22.9292	20.4384	22.801	22.7289	22.5518
737	Q8IYB5	Stromal membrane-associated protein 1	SMAP1	1.24794	-0.662114		Not_Significant	#N/A	-0.662114	1	2	3	1	5	3	22.7706	23.4005	23.5206	23.7244	24.028	23.9257
280	P21912	Succinate dehydrogenase [ubiquinone] iron-sulfur subunit, mitochondrial	SDHB	0.987805	-0.679405		Not_Significant	#N/A	-0.679405	4	1	2	4	5	6	23.9326	23.3465	24.389	24.6391	24.3461	24.7211
202	P08758	Annexin A5	ANXA5	0.338622	-0.686005		Not_Significant	#N/A	-0.686005	1	2	3	1	6	2	21.5395	20.5393	22.5434	21.3193	23.3738	21.9871
883	Q9UBN7	Histone deacetylase 6	HDAC6	0.904572	-0.688234		Not_Significant	#N/A	-0.688234	0	3	3	3	4	5	24.3746	23.5915	24.6076	25.0733	24.5245	25.0406
524	P67775;P62714	Serine/threonine-protein phosphatase 2A catalytic subunit alpha isoform;Serine/threonine-protein phosphatase 2A catalytic subunit beta isoform	PPP2CA;PPP2CB	1.21447	-0.694478		Not_Significant	#N/A	-0.694478	1	0	2	2	3	3	21.2657	21.7016	21.9425	22.45	21.9744	22.5687
604	Q09028	Histone-binding protein RBBP4	RBBP4	0.451341	-0.697946		Not_Significant	#N/A	-0.697946	1	1	2	1	2	4	20.5997	22.6219	22.4282	22.3704	22.4589	22.9143
714	Q71UM5	40S ribosomal protein S27-like	RPS27L	0.273413	-0.744128		Not_Significant	#N/A	-0.744128	0	2	1	1	2	0	23.0426	20.1814	23.314	22.9279	23.6709	22.1716
559	P68104;Q5VTE0	Elongation factor 1-alpha 1;Putative elongation factor 1-alpha-like 3	EEF1A1;EEF1A1P5	1.16109	-0.748222		Not_Significant	#N/A	-0.748222	54	33	65	67	88	84	30.7576	30.0482	30.9862	31.557	31.1881	31.2915
796	Q96QA5	Gasdermin-A	GSDMA	1.50449	-0.748799		Not_Significant	#N/A	-0.748799	3	2	6	4	9	5	21.9049	22.4889	21.8833	22.6085	22.9383	22.9767
177	P05141	ADP/ATP translocase 2;ADP/ATP translocase 2, N-terminally processed	SLC25A5	1.23953	-0.753613		Not_Significant	#N/A	-0.753613	3	3	10	12	13	13	23.8721	23.6202	24.3714	25.0225	24.3952	24.7069
281	P22234	Multifunctional protein ADE2;Phosphoribosylaminoimidazole-succinocarboxamide synthase;Phosphoribosylaminoimidazole carboxylase	PAICS	0.854042	-0.758703		Not_Significant	#N/A	-0.758703	3	2	5	5	9	6	23.196	22.6838	23.4328	24.4216	23.945	23.2221
180	P05388;Q8NHW5	60S acidic ribosomal protein P0;60S acidic ribosomal protein P0-like	RPLP0;RPLP0P6	0.975029	-0.759405		Not_Significant	#N/A	-0.759405	2	4	5	6	7	6	22.799	22.8251	23.876	24.0977	23.8404	23.8402
843	Q9HA64	Ketosamine-3-kinase	FN3KRP	1.68178	-0.766804	+	Significant	-0.766804	#N/A	7	7	9	11	9	12	26.122	25.5605	26.0511	26.8812	26.511	26.6418
212	P62987;P62979;P0CG47;P0CG48	Ubiquitin-60S ribosomal protein L40;Ubiquitin;60S ribosomal protein L40;Ubiquitin-40S ribosomal protein S27a;Ubiquitin;40S ribosomal protein S27a;Polyubiquitin-B;Ubiquitin;Polyubiquitin-C;Ubiquitin	UBA52;RPS27A;UBB;UBC	1.86999	-0.77032	+	Significant	-0.77032	#N/A	15	10	12	13	27	19	26.8992	27.092	26.7922	27.9884	27.6702	27.4358
131	O95433	Activator of 90 kDa heat shock protein ATPase homolog 1	AHSA1	0.569362	-0.773497		Not_Significant	#N/A	-0.773497	2	0	4	3	2	2	22.3582	20.3455	21.7851	22.115	22.3827	22.3117
192	P07339	Cathepsin D;Cathepsin D light chain;Cathepsin D heavy chain	CTSD	0.937694	-0.802567		Not_Significant	#N/A	-0.802567	0	0	1	2	3	4	20.1387	21.4264	21.1271	21.7748	21.8118	21.5133
895	Q9UJV9	Probable ATP-dependent RNA helicase DDX41	DDX41	2.7284	-0.806229	+	Significant	-0.806229	#N/A	1	1	1	1	1	1	20.6011	20.8562	20.5729	21.5745	21.3604	21.5139
879	Q9P258	Protein RCC2	RCC2	1.32591	-0.824294		Not_Significant	#N/A	-0.824294	10	6	15	18	14	17	24.4379	23.9227	24.8208	25.4645	25.1683	25.0215
148	P01040	Cystatin-A;Cystatin-A, N-terminally processed	CSTA	0.31817	-0.833287		Not_Significant	#N/A	-0.833287	0	1	5	2	2	4	20.0783	23.0555	23.3966	23.3913	22.7131	22.9259
610	Q12959	Disks large homolog 1	DLG1	1.89746	-0.834904	+	Significant	-0.834904	#N/A	0	2	2	0	2	2	20.3465	20.3375	19.956	20.9834	20.8351	21.3264
467	P55209	Nucleosome assembly protein 1-like 1	NAP1L1	0.992098	-0.842314		Not_Significant	#N/A	-0.842314	0	2	3	1	3	2	21.5055	21.3515	22.226	21.9516	22.8578	22.8006
390	P42167;P42166	Lamina-associated polypeptide 2, isoforms beta/gamma;Thymopoietin;Thymopentin;Lamina-associated polypeptide 2, isoform alpha;Thymopoietin;Thymopentin	TMPO	1.05209	-0.848499		Not_Significant	#N/A	-0.848499	3	1	1	4	3	4	22.1478	20.8936	21.2393	22.3524	22.3185	22.1554
584	Q01844	RNA-binding protein EWS	EWSR1	0.823934	-0.856279		Not_Significant	#N/A	-0.856279	0	0	0	0	1	2	21.2811	20.3132	20.7726	21.1537	21.3619	22.4202
113	O75368	SH3 domain-binding glutamic acid-rich-like protein	SH3BGRL	1.01394	-0.866824		Not_Significant	#N/A	-0.866824	1	2	4	4	5	2	21.4273	21.3846	22.2944	23.0866	22.1745	22.4457
818	Q9BTE3	Mini-chromosome maintenance complex-binding protein	MCMBP	1.15556	-0.871272		Not_Significant	#N/A	-0.871272	0	0	2	2	4	2	20.8371	20.4239	21.4974	21.8388	22.0536	21.4799
393	P43246	DNA mismatch repair protein Msh2	MSH2	1.05864	-0.876582		Not_Significant	#N/A	-0.876582	1	1	1	3	2	2	21.0543	20.4601	20.0601	21.8904	21.0001	21.3137
529	P62829	60S ribosomal protein L23	RPL23	2.26996	-0.881163	+	Significant	-0.881163	#N/A	1	2	3	3	8	9	24.1777	24.185	24.2746	24.9684	24.9059	25.4066
538	P62888	60S ribosomal protein L30	RPL30	1.164	-0.881368		Not_Significant	#N/A	-0.881368	7	7	7	12	6	12	24.981	24.4165	25.4082	26.2369	25.5875	25.6254
311	P26640	Valine--tRNA ligase	VARS	1.10835	-0.88471		Not_Significant	#N/A	-0.88471	0	1	2	1	3	1	20.596	20.7469	21.6884	21.8634	22.1784	21.6436
666	Q15366	Poly(rC)-binding protein 2	PCBP2	1.22851	-0.909726		Not_Significant	#N/A	-0.909726	9	6	8	9	8	10	23.3602	22.6938	23.8468	24.0174	24.3177	24.295
886	Q9UBV8	Peflin	PEF1	0.817588	-0.912798		Not_Significant	#N/A	-0.912798	0	1	2	1	3	1	22.2972	21.0229	22.6818	22.8438	23.1584	22.7381
111	O75044	SLIT-ROBO Rho GTPase-activating protein 2	SRGAP2	0.892454	-0.921982		Not_Significant	#N/A	-0.921982	0	1	2	2	3	2	21.5296	21.1351	20.1886	21.3367	22.0694	22.2131
302	P25787	Proteasome subunit alpha type-2	PSMA2	0.756195	-0.929827		Not_Significant	#N/A	-0.929827	1	1	6	2	5	4	20.5928	20.6535	22.1905	21.6494	22.2379	22.3391
502	P61626	Lysozyme C	LYZ	0.482161	-0.935527		Not_Significant	#N/A	-0.935527	3	1	3	4	2	3	22.8844	22.5968	23.7517	24.204	22.5968	25.2387
243	P13639	Elongation factor 2	EEF2	1.50311	-0.936134	+	Significant	-0.936134	#N/A	12	12	28	21	33	34	25.3753	24.7741	25.741	26.3514	26.1857	26.1618
550	P63173	60S ribosomal protein L38	RPL38	2.14776	-0.94833	+	Significant	-0.94833	#N/A	12	12	14	17	15	17	26.9242	26.6199	27.1341	28.0543	27.7969	27.672
511	P62244	40S ribosomal protein S15a	RPS15A	0.412438	-0.953958		Not_Significant	#N/A	-0.953958	1	2	6	2	7	7	20.7653	23.9751	23.1888	23.3647	23.4669	23.9595
673	Q15631	Translin	TSN	1.6897	-0.993409	+	Significant	-0.993409	#N/A	1	0	4	3	2	4	21.0762	20.535	21.4375	22.0296	21.9159	22.0835
599	Q07065	Cytoskeleton-associated protein 4	CKAP4	0.537485	-0.99356		Not_Significant	#N/A	-0.99356	0	2	4	4	7	7	20.0918	22.8259	21.9557	22.3894	22.6604	22.8044
900	Q9UL46	Proteasome activator complex subunit 2	PSME2	0.886191	-0.994798		Not_Significant	#N/A	-0.994798	1	1	4	3	6	5	22.9464	21.4718	23.0789	23.3822	23.6745	23.4248
534	P62854;Q5JNZ5	40S ribosomal protein S26;Putative 40S ribosomal protein S26-like 1	RPS26;RPS26P11	0.595735	-1.00044		Not_Significant	#N/A	-1.00044	0	1	1	2	2	3	20.1659	22.0178	22.5109	22.8403	22.1007	22.7549
533	P62851	40S ribosomal protein S25	RPS25	0.758547	-1.00392		Not_Significant	#N/A	-1.00392	0	1	2	1	3	5	20.8287	22.0443	22.8667	23.0265	22.637	23.0879
515	P62266	40S ribosomal protein S23	RPS23	1.45684	-1.03267	+	Significant	-1.03267	#N/A	2	2	1	2	3	3	22.1954	22.5143	23.2057	23.5645	23.5015	23.9474
360	P35080	Profilin-2	PFN2	0.747208	-1.04113		Not_Significant	#N/A	-1.04113	1	2	2	3	3	3	20.6753	22.6098	22.3276	23.2664	22.5309	22.9388
286	P23258;Q9NRH3	Tubulin gamma-1 chain;Tubulin gamma-2 chain	TUBG1;TUBG2	1.04032	-1.06477		Not_Significant	#N/A	-1.06477	1	1	3	3	4	5	21.4504	20.3744	21.885	22.3325	21.9894	22.5822
820	Q9BV44	THUMP domain-containing protein 3	THUMPD3	0.88317	-1.08625		Not_Significant	#N/A	-1.08625	0	0	2	1	1	2	19.796	21.1145	21.739	21.9613	21.944	22.003
160	P04075	Fructose-bisphosphate aldolase A	ALDOA	0.943667	-1.10958		Not_Significant	#N/A	-1.10958	1	0	3	3	10	5	21.0172	21.6223	22.0893	22.0679	23.5713	22.4184
754	Q8TC07	TBC1 domain family member 15	TBC1D15	0.607869	-1.11603		Not_Significant	#N/A	-1.11603	1	1	4	6	3	7	19.8463	22.2429	22.3235	22.8377	22.3934	22.5297
634	Q13867	Bleomycin hydrolase	BLMH	1.45195	-1.12572	+	Significant	-1.12572	#N/A	0	0	0	1	2	4	21.064	21.6524	21.8766	22.1995	22.6483	23.1223
324	P28482	Mitogen-activated protein kinase 1	MAPK1	0.746864	-1.12893		Not_Significant	#N/A	-1.12893	1	0	2	0	6	1	20.255	22.2514	22.4032	22.8061	22.8248	22.6655
581	Q01469	Fatty acid-binding protein, epidermal	FABP5	0.331507	-1.17518		Not_Significant	#N/A	-1.17518	1	1	1	1	3	3	20.0111	24.5068	24.1531	24.3518	24.2198	23.6249
330	P29508	Serpin B3	SERPINB3	1.42786	-1.18148	+	Significant	-1.18148	#N/A	2	2	12	6	18	13	22.1289	22.5057	22.9919	23.4853	24.3064	23.3793
487	P61077	Ubiquitin-conjugating enzyme E2 D3	UBE2D3	0.391144	-1.18492		Not_Significant	#N/A	-1.18492	2	1	4	3	4	3	20.7642	24.4037	24.7126	24.7634	24.2062	24.4656
417	P48507	Glutamate--cysteine ligase regulatory subunit	GCLM	2.50032	-1.20552	+	Significant	-1.20552	#N/A	1	1	2	3	3	2	23.4701	23.5517	23.5388	25.0504	24.7287	24.3981
97	O43670	BUB3-interacting and GLEBS motif-containing protein ZNF207	ZNF207	1.21841	-1.21247		Not_Significant	#N/A	-1.21247	1	1	3	3	2	3	20.423	20.4142	21.8175	22.1216	22.0299	22.1406
98	O43684	Mitotic checkpoint protein BUB3	BUB3	2.28443	-1.26024	+	Significant	-1.26024	#N/A	0	0	2	4	3	2	20.7154	19.9574	20.4866	21.7185	21.6287	21.593
505	P62081	40S ribosomal protein S7	RPS7	1.35405	-1.2619		Not_Significant	#N/A	-1.2619	2	0	1	3	8	9	22.0077	21.1581	21.6049	22.2253	22.8592	23.472
465	P55060	Exportin-2	CSE1L	0.946302	-1.2742		Not_Significant	#N/A	-1.2742	1	0	2	3	4	2	20.9033	20.6689	22.6285	22.8816	22.4563	22.6853
307	P26373	60S ribosomal protein L13	RPL13	0.785214	-1.30525		Not_Significant	#N/A	-1.30525	0	0	4	1	3	3	19.9684	20.6299	22.5181	22.2796	22.2726	22.4799
340	P30740	Leukocyte elastase inhibitor	SERPINB1	2.40221	-1.31143	+	Significant	-1.31143	#N/A	0	0	2	3	2	2	21.1506	21.024	21.0408	22.7171	22.454	21.9785
78	P19105;O14950	Myosin regulatory light chain 12A;Myosin regulatory light chain 12B	MYL12A;MYL12B	0.795568	-1.32921		Not_Significant	#N/A	-1.32921	1	2	3	2	3	2	20.484	20.6829	22.8855	22.578	22.7819	22.6802
343	P31151	Protein S100-A7	S100A7	0.654061	-1.33504		Not_Significant	#N/A	-1.33504	0	1	5	4	7	5	20.4841	23.1506	23.3059	23.8073	23.4165	23.722
701	Q63HR2	Tensin-2	TNS2	1.11026	-1.36485		Not_Significant	#N/A	-1.36485	0	0	5	2	2	3	20.5642	20.7416	22.2607	22.9747	22.3559	22.3305
532	P62847	40S ribosomal protein S24	RPS24	0.986656	-1.38973		Not_Significant	#N/A	-1.38973	2	1	1	2	2	2	22.2624	20.9694	20.1348	22.1432	22.4573	22.9353
392	P42677	40S ribosomal protein S27	RPS27	1.95899	-1.3902	+	Significant	-1.3902	#N/A	2	3	2	5	5	6	23.4532	22.9861	23.9461	25.1163	24.7977	24.6421
798	Q96SZ5	2-aminoethanethiol dioxygenase	ADO	2.17864	-1.41705	+	Significant	-1.41705	#N/A	1	1	1	2	2	3	20.3433	19.8958	20.6936	21.972	21.4633	21.7485
170	P04792	Heat shock protein beta-1	HSPB1	1.04694	-1.43393		Not_Significant	#N/A	-1.43393	0	2	2	2	4	4	20.5934	21.8622	22.3219	22.2881	23.5736	23.2175
549	P63167	Dynein light chain 1, cytoplasmic	DYNLL1	0.612967	-1.50444		Not_Significant	#N/A	-1.50444	0	0	2	0	2	2	22.4868	19.9873	23.5963	23.0118	23.6316	23.9404
308	P26447	Protein S100-A4	S100A4	0.745941	-1.54224		Not_Significant	#N/A	-1.54224	1	1	2	0	0	2	20.4642	19.9326	22.9546	22.8288	22.8541	22.2954
185	P06702	Protein S100-A9	S100A9	1.94421	-1.55873	+	Significant	-1.55873	#N/A	4	3	4	3	12	10	23.2758	24.2406	24.2817	25.2429	25.6243	25.6071
142	P00367;P49448	Glutamate dehydrogenase 1, mitochondrial;Glutamate dehydrogenase 2, mitochondrial	GLUD1;GLUD2	0.593181	-1.57194		Not_Significant	#N/A	-1.57194	1	1	3	4	2	1	21.9946	22.5121	23.1721	26.2667	23.7284	22.3994
546	P63092;Q5JWF2	Guanine nucleotide-binding protein G(s) subunit alpha isoforms short;Guanine nucleotide-binding protein G(s) subunit alpha isoforms XLas	GNAS	1.39488	-1.66106	+	Significant	-1.66106	#N/A	2	1	1	2	4	3	20.9304	20.4172	22.2497	22.662	22.9155	23.0029
73	O00762	Ubiquitin-conjugating enzyme E2 C	UBE2C	1.90781	-1.67793	+	Significant	-1.67793	#N/A	1	0	3	3	2	3	21.1278	20.4895	21.8118	22.7871	22.7253	22.9505
744	Q8N6T3	ADP-ribosylation factor GTPase-activating protein 1	ARFGAP1	0.428892	-1.72443		Not_Significant	#N/A	-1.72443	2	1	2	1	1	1	25.7673	20.4572	25.4419	25.625	25.5456	25.669
493	P84077;P61204;P84085;P18085	ADP-ribosylation factor 1;ADP-ribosylation factor 3;ADP-ribosylation factor 5;ADP-ribosylation factor 4	ARF1;ARF3;ARF5;ARF4	3.22605	-1.72891	+	Significant	-1.72891	#N/A	0	0	1	3	4	3	20.8604	21.0074	21.1714	22.7766	22.9838	22.4654
155	P01876	Ig alpha-1 chain C region	IGHA1	0.760857	-1.75193		Not_Significant	#N/A	-1.75193	1	0	4	2	5	7	20.7164	20.9176	22.2277	22.1169	22.0672	24.9334
350	P31947	14-3-3 protein sigma	SFN	1.73684	-1.75706	+	Significant	-1.75706	#N/A	1	1	1	1	6	5	20.7833	21.0007	21.609	22.5123	23.6559	22.496
770	Q92786	Prospero homeobox protein 1	PROX1	0.43317	-1.79294		Not_Significant	#N/A	-1.79294	1	0	2	1	2	1	25.7684	20.6145	26.0745	25.8461	25.9935	25.9966
236	P12235	ADP/ATP translocase 1	SLC25A4	1.14181	-1.80696		Not_Significant	#N/A	-1.80696	0	0	2	1	2	2	21.1221	19.6114	22.0537	23.1498	22.4105	22.6479
315	P27658	Collagen alpha-1(VIII) chain;Vastatin	COL8A1	1.08622	-1.81102		Not_Significant	#N/A	-1.81102	1	0	2	2	2	2	22.7785	22.8208	24.7982	25.9916	24.5613	25.2777
151	P01834;P0DOX7	Ig kappa chain C region	IGKC	1.13265	-1.94041		Not_Significant	#N/A	-1.94041	0	0	1	2	4	3	20.719	21.3841	22.5273	22.4194	24.527	23.5052
937	Q9Y5K6	CD2-associated protein	CD2AP	3.1272	-1.9807	+	Significant	-1.9807	#N/A	1	1	1	1	1	3	20.4632	20.9666	21.0374	22.862	22.5848	22.9626
413	P47929	Galectin-7	LGALS7	0.952379	-1.98285		Not_Significant	#N/A	-1.98285	1	2	1	3	12	5	21.0293	22.0581	20.8446	22.0341	25.0329	22.8136
811	Q99873	Protein arginine N-methyltransferase 1	PRMT1	1.34404	-2.06179	+	Significant	-2.06179	#N/A	0	3	2	5	4	5	21.1285	20.6062	22.8789	24.0109	23.4098	23.3784
367	P35637	RNA-binding protein FUS	FUS	1.94207	-2.08578	+	Significant	-2.08578	#N/A	0	0	1	1	2	4	20.8146	20.9199	20.4617	22.6441	22.1399	23.6696
859	Q9NS86	LanC-like protein 2	LANCL2	0.725698	-2.11722		Not_Significant	#N/A	-2.11722	2	1	3	5	4	4	20.8843	24.3717	25.1595	26.0455	25.2285	25.4933
176	P05109	Protein S100-A8;Protein S100-A8, N-terminally processed	S100A8	2.53857	-2.13417	+	Significant	-2.13417	#N/A	1	1	2	3	6	4	22.6844	23.5938	23.6481	25.2454	25.5061	25.5774
205	P09382	Galectin-1	LGALS1	0.456094	-2.26506		Not_Significant	#N/A	-2.26506	2	2	2	2	4	3	27.3305	21.3003	27.9343	28.4086	27.3583	27.5933
239	P12273	Prolactin-inducible protein	PIP	0.817354	-2.33596		Not_Significant	#N/A	-2.33596	3	1	3	3	1	2	21.1845	20.1138	24.3719	24.8005	23.6229	24.2547
237	P12236	ADP/ATP translocase 3;ADP/ATP translocase 3, N-terminally processed	SLC25A6	3.4527	-2.86144	+	Significant	-2.86144	#N/A	0	0	1	3	1	2	20.3429	19.9875	20.5798	23.5314	23.0419	22.9214
615	Q13162	Peroxiredoxin-4	PRDX4	0.410334	-2.89208		Not_Significant	#N/A	-2.89208	7	5	6	6	9	10	30.2358	20.6923	28.9402	29.4828	29.2282	29.8337

## Sheet: HaCaT Caskin2-GFP Trap
Uniprot Accession	Description	gene_name	-Log Student's T-test p-value C2_vs_GFP	Student's T-test Difference C2_vs_GFP	Significant or Not Significant	gene_name_	Significant	Not significant
Q8TBA6	Golgin subfamily A member 5	GOLGA5	1.38282	5.81215	Significant	GOLGA5	5.81215	#N/A
Q9UN81	LINE-1 retrotransposable element ORF1 protein	L1RE1	1.81319	5.74968	Significant	L1RE1	5.74968	#N/A
Q9NRK6	ATP-binding cassette sub-family B member 10, mitochondrial	ABCB10	0.91553	5.70789	Not_significant	ABCB10	#N/A	5.70789
P98172	Ephrin-B1	EFNB1	1.50828	5.6426	Significant	EFNB1	5.6426	#N/A
P78386	Keratin, type II cuticular Hb5	KRT85	0.520055	5.63213	Not_significant	KRT85	#N/A	5.63213
Q14525	Keratin, type I cuticular Ha3-II	KRT33B	0.456303	5.15683	Not_significant	KRT33B	#N/A	5.15683
Q9NSB2	Keratin, type II cuticular Hb4	KRT84	0.42903	4.80699	Not_significant	KRT84	#N/A	4.80699
Q8WXE0	Caskin-2	CASKIN2	1.85025	4.79874	Significant	CASKIN2	4.79874	#N/A
O76011	Keratin, type I cuticular Ha4	KRT34	0.46928	4.78883	Not_significant	KRT34	#N/A	4.78883
Q9BWM7	Sideroflexin-3	SFXN3	0.936113	4.55825	Not_significant	SFXN3	#N/A	4.55825
Q9Y6N5	Sulfide:quinone oxidoreductase, mitochondrial	SQOR	0.667414	4.5282	Not_significant	SQOR	#N/A	4.5282
P26006	Integrin alpha-3	ITGA3	3.41658	4.46825	Significant	ITGA3	4.46825	#N/A
Q9Y6E0	Serine/threonine-protein kinase 24	STK24	1.28885	4.44114	Not_significant	STK24	#N/A	4.44114
Q92688	Acidic leucine-rich nuclear phosphoprotein 32 family member B	ANP32B	0.598387	4.42462	Not_significant	ANP32B	#N/A	4.42462
P49755	Transmembrane emp24 domain-containing protein 10	TMED10	2.50503	4.42311	Significant	TMED10	4.42311	#N/A
P61619	Protein transport protein Sec61 subunit alpha isoform 1	SEC61A1	3.78264	4.39671	Significant	SEC61A1	4.39671	#N/A
O00231	26S proteasome non-ATPase regulatory subunit 11	PSMD11	0.571474	4.32035	Not_significant	PSMD11	#N/A	4.32035
O95816	BAG family molecular chaperone regulator 2	BAG2	0.605329	4.31693	Not_significant	BAG2	#N/A	4.31693
Q9UHI6	Probable ATP-dependent RNA helicase DDX20	DDX20	1.9451	4.16616	Significant	DDX20	4.16616	#N/A
Q9Y678	Coatomer subunit gamma-1	COPG1	1.42152	4.10446	Significant	COPG1	4.10446	#N/A
Q6ZXV5	Protein O-mannosyl-transferase TMTC3	TMTC3	0.831304	4.10087	Not_significant	TMTC3	#N/A	4.10087
P35998	26S proteasome regulatory subunit 7	PSMC2	0.574572	4.09512	Not_significant	PSMC2	#N/A	4.09512
Q01105	Protein SET	SET	0.523666	4.08985	Not_significant	SET	#N/A	4.08985
O14828	Secretory carrier-associated membrane protein 3	SCAMP3	1.57546	4.01719	Significant	SCAMP3	4.01719	#N/A
Q07021	Complement component 1 Q subcomponent-binding protein, mitochondrial	C1QBP	0.774819	4.00663	Not_significant	C1QBP	#N/A	4.00663
Q8TDB6	E3 ubiquitin-protein ligase DTX3L	DTX3L	1.3231	3.9954	Significant	DTX3L	3.9954	#N/A
P29034	Protein S100-A2	S100A2	0.588822	3.97301	Not_significant	S100A2	#N/A	3.97301
Q969X6	U3 small nucleolar RNA-associated protein 4 homolog	UTP4	0.645554	3.95266	Not_significant	UTP4	#N/A	3.95266
O76013	Keratin, type I cuticular Ha6	KRT36	0.381673	3.94346	Not_significant	KRT36	#N/A	3.94346
O43790	Keratin, type II cuticular Hb6	KRT86	0.356501	3.93683	Not_significant	KRT86	#N/A	3.93683
Q9GZS1	DNA-directed RNA polymerase I subunit RPA49	POLR1E	1.69846	3.91708	Significant	POLR1E	3.91708	#N/A
P17980	26S proteasome regulatory subunit 6A	PSMC3	0.764951	3.88792	Not_significant	PSMC3	#N/A	3.88792
Q01650	Large neutral amino acids transporter small subunit 1	SLC7A5	0.70274	3.88422	Not_significant	SLC7A5	#N/A	3.88422
Q9Y2A7	Nck-associated protein 1	NCKAP1	1.35343	3.87761	Significant	NCKAP1	3.87761	#N/A
Q9Y490	Talin-1	TLN1	1.66071	3.82239	Significant	TLN1	3.82239	#N/A
Q9NZ01	Very-long-chain enoyl-CoA reductase	TECR	0.616091	3.8134	Not_significant	TECR	#N/A	3.8134
P61981	14-3-3 protein gamma	YWHAG	0.522326	3.80736	Not_significant	YWHAG	#N/A	3.80736
Q02978	Mitochondrial 2-oxoglutarate/malate carrier protein	SLC25A11	1.28285	3.80076	Not_significant	SLC25A11	#N/A	3.80076
Q9NYB9	Abl interactor 2	ABI2	1.7906	3.76345	Significant	ABI2	3.76345	#N/A
P62258	14-3-3 protein epsilon	YWHAE	0.428643	3.74665	Not_significant	YWHAE	#N/A	3.74665
Q7L576	Cytoplasmic FMR1-interacting protein 1	CYFIP1	1.28522	3.71622	Not_significant	CYFIP1	#N/A	3.71622
Q15323	Keratin, type I cuticular Ha1	KRT31	0.265248	3.68255	Not_significant	KRT31	#N/A	3.68255
O75964	ATP synthase subunit g, mitochondrial	ATP5MG	1.74917	3.65919	Significant	ATP5MG	3.65919	#N/A
P16615	Sarcoplasmic/endoplasmic reticulum calcium ATPase 2	ATP2A2	0.610961	3.61857	Not_significant	ATP2A2	#N/A	3.61857
P62333	26S proteasome regulatory subunit 10B	PSMC6	0.682037	3.59607	Not_significant	PSMC6	#N/A	3.59607
Q9UJU6	Drebrin-like protein	DBNL	0.687908	3.5708	Not_significant	DBNL	#N/A	3.5708
O43399	Tumor protein D54	TPD52L2	0.956038	3.56618	Not_significant	TPD52L2	#N/A	3.56618
Q9NUQ8	ATP-binding cassette sub-family F member 3	ABCF3	0.681754	3.55938	Not_significant	ABCF3	#N/A	3.55938
Q9NP72	Ras-related protein Rab-18	RAB18	0.972973	3.546	Not_significant	RAB18	#N/A	3.546
O60701	UDP-glucose 6-dehydrogenase	UGDH	0.840315	3.53516	Not_significant	UGDH	#N/A	3.53516
P30876	DNA-directed RNA polymerase II subunit RPB2	POLR2B	0.565519	3.53246	Not_significant	POLR2B	#N/A	3.53246
Q9BSF4	Mitochondrial import inner membrane translocase subunit Tim29	TIMM29	0.990883	3.48233	Not_significant	TIMM29	#N/A	3.48233
P46977	Dolichyl-diphosphooligosaccharide--protein glycosyltransferase subunit STT3A	STT3A	1.46071	3.43136	Significant	STT3A	3.43136	#N/A
Q9UG63	ATP-binding cassette sub-family F member 2	ABCF2	0.639043	3.42625	Not_significant	ABCF2	#N/A	3.42625
Q99733	Nucleosome assembly protein 1-like 4	NAP1L4	1.00009	3.41387	Not_significant	NAP1L4	#N/A	3.41387
O96008	Mitochondrial import receptor subunit TOM40 homolog	TOMM40	1.15078	3.39547	Not_significant	TOMM40	#N/A	3.39547
O75330	Hyaluronan mediated motility receptor	HMMR	2.1036	3.37019	Significant	HMMR	3.37019	#N/A
Q9BRJ6	Uncharacterized protein C7orf50	C7orf50	2.33647	3.36998	Significant	C7orf50	3.36998	#N/A
O15269	Serine palmitoyltransferase 1	SPTLC1	0.609801	3.34663	Not_significant	SPTLC1	#N/A	3.34663
Q15773	Myeloid leukemia factor 2	MLF2	0.921179	3.31487	Not_significant	MLF2	#N/A	3.31487
Q9H9B4	Sideroflexin-1	SFXN1	1.20488	3.28773	Not_significant	SFXN1	#N/A	3.28773
Q13200	26S proteasome non-ATPase regulatory subunit 2	PSMD2	0.373696	3.28225	Not_significant	PSMD2	#N/A	3.28225
P07814	Bifunctional glutamate/proline--tRNA ligase	EPRS	0.370381	3.27759	Not_significant	EPRS	#N/A	3.27759
P62195	26S proteasome regulatory subunit 8	PSMC5	0.705869	3.27214	Not_significant	PSMC5	#N/A	3.27214
Q92558	Wiskott-Aldrich syndrome protein family member 1	WASF1	1.37248	3.25574	Significant	WASF1	3.25574	#N/A
P55036	26S proteasome non-ATPase regulatory subunit 4	PSMD4	0.925278	3.24085	Not_significant	PSMD4	#N/A	3.24085
P14868	Aspartate--tRNA ligase, cytoplasmic	DARS	0.472604	3.23511	Not_significant	DARS	#N/A	3.23511
Q16891	MICOS complex subunit MIC60	IMMT	0.761379	3.22121	Not_significant	IMMT	#N/A	3.22121
P02786	Transferrin receptor protein 1	TFRC	0.44552	3.21796	Not_significant	TFRC	#N/A	3.21796
Q99623	Prohibitin-2	PHB2	0.577986	3.20188	Not_significant	PHB2	#N/A	3.20188
P14625	Endoplasmin	HSP90B1	0.262591	3.18322	Not_significant	HSP90B1	#N/A	3.18322
Q9BY32	Inosine triphosphate pyrophosphatase	ITPA	1.46419	3.17462	Significant	ITPA	3.17462	#N/A
Q8NBM4	Ubiquitin-associated domain-containing protein 2	UBAC2	0.845616	3.16903	Not_significant	UBAC2	#N/A	3.16903
P28288	ATP-binding cassette sub-family D member 3	ABCD3	1.93276	3.15972	Significant	ABCD3	3.15972	#N/A
Q9Y6W5	Wiskott-Aldrich syndrome protein family member 2	WASF2	1.62095	3.14071	Significant	WASF2	3.14071	#N/A
P28072	Proteasome subunit beta type-6	PSMB6	0.4042	3.12689	Not_significant	PSMB6	#N/A	3.12689
P84095	Rho-related GTP-binding protein RhoG	RHOG	0.592895	3.11509	Not_significant	RHOG	#N/A	3.11509
P04844	Dolichyl-diphosphooligosaccharide--protein glycosyltransferase subunit 2	RPN2	1.47844	3.11033	Significant	RPN2	3.11033	#N/A
P17655	Calpain-2 catalytic subunit	CAPN2	1.69472	3.1045	Significant	CAPN2	3.1045	#N/A
O43242	26S proteasome non-ATPase regulatory subunit 3	PSMD3	1.44142	3.10292	Significant	PSMD3	3.10292	#N/A
P25787	Proteasome subunit alpha type-2	PSMA2	0.584967	3.08605	Not_significant	PSMA2	#N/A	3.08605
O43823	A-kinase anchor protein 8	AKAP8	1.10922	3.07826	Not_significant	AKAP8	#N/A	3.07826
P56192	Methionine--tRNA ligase, cytoplasmic	MARS	0.616524	3.07749	Not_significant	MARS	#N/A	3.07749
P15153	Ras-related C3 botulinum toxin substrate 2	RAC2	0.800983	3.05281	Not_significant	RAC2	#N/A	3.05281
Q7Z7H5	Transmembrane emp24 domain-containing protein 4	TMED4	1.55962	3.04005	Significant	TMED4	3.04005	#N/A
Q16531	DNA damage-binding protein 1	DDB1	0.386587	3.0343	Not_significant	DDB1	#N/A	3.0343
Q5SRD1	Putative mitochondrial import inner membrane translocase subunit Tim23B	TIMM23B	2.046	3.01808	Significant	TIMM23B	3.01808	#N/A
Q9UNL2	Translocon-associated protein subunit gamma	SSR3	1.13593	3.01435	Not_significant	SSR3	#N/A	3.01435
Q15262	Receptor-type tyrosine-protein phosphatase kappa	PTPRK	2.04703	3.00912	Significant	PTPRK	3.00912	#N/A
Q8IZP2	Putative protein FAM10A4	ST13P4	0.441379	2.98858	Not_significant	ST13P4	#N/A	2.98858
O00232	26S proteasome non-ATPase regulatory subunit 12	PSMD12	0.560618	2.98775	Not_significant	PSMD12	#N/A	2.98775
P78385	Keratin, type II cuticular Hb3	KRT83	0.287985	2.94613	Not_significant	KRT83	#N/A	2.94613
P24844	Myosin regulatory light polypeptide 9	MYL9	1.6722	2.94389	Significant	MYL9	2.94389	#N/A
O95347	Structural maintenance of chromosomes protein 2	SMC2	0.442044	2.94088	Not_significant	SMC2	#N/A	2.94088
Q02809	Procollagen-lysine,2-oxoglutarate 5-dioxygenase 1	PLOD1	0.398404	2.9356	Not_significant	PLOD1	#N/A	2.9356
Q8WVX9	Fatty acyl-CoA reductase 1	FAR1	0.837043	2.93365	Not_significant	FAR1	#N/A	2.93365
Q96SB4	SRSF protein kinase 1	SRPK1	0.966597	2.93188	Not_significant	SRPK1	#N/A	2.93188
P23921	Ribonucleoside-diphosphate reductase large subunit	RRM1	1.31373	2.91073	Significant	RRM1	2.91073	#N/A
Q9P035	Very-long-chain (3R)-3-hydroxyacyl-CoA dehydratase 3	HACD3	0.525964	2.90056	Not_significant	HACD3	#N/A	2.90056
P78406	mRNA export factor	RAE1	1.04047	2.89012	Not_significant	RAE1	#N/A	2.89012
P35232	Prohibitin	PHB	0.688961	2.8801	Not_significant	PHB	#N/A	2.8801
O75676	Ribosomal protein S6 kinase alpha-4	RPS6KA4	0.520552	2.87073	Not_significant	RPS6KA4	#N/A	2.87073
P62993	Growth factor receptor-bound protein 2	GRB2	1.11099	2.8551	Not_significant	GRB2	#N/A	2.8551
O43776	Asparagine--tRNA ligase, cytoplasmic	NARS	0.456697	2.84961	Not_significant	NARS	#N/A	2.84961
Q9Y617	Phosphoserine aminotransferase	PSAT1	0.450169	2.83406	Not_significant	PSAT1	#N/A	2.83406
P21709	Ephrin type-A receptor 1	EPHA1	1.50998	2.82332	Significant	EPHA1	2.82332	#N/A
Q04917	14-3-3 protein eta	YWHAH	0.504814	2.8202	Not_significant	YWHAH	#N/A	2.8202
Q7Z6Z7	E3 ubiquitin-protein ligase HUWE1	HUWE1	0.946831	2.81378	Not_significant	HUWE1	#N/A	2.81378
P37837	Transaldolase	TALDO1	0.399369	2.8035	Not_significant	TALDO1	#N/A	2.8035
P53597	Succinate--CoA ligase [ADP/GDP-forming] subunit alpha, mitochondrial	SUCLG1	0.666741	2.79741	Not_significant	SUCLG1	#N/A	2.79741
P30479	HLA class I histocompatibility antigen, B-41 alpha chain	HLA-B	0.761246	2.77344	Not_significant	HLA-B	#N/A	2.77344
P62070	Ras-related protein R-Ras2	RRAS2	0.493355	2.77304	Not_significant	RRAS2	#N/A	2.77304
Q9BZX2	Uridine-cytidine kinase 2	UCK2	0.456793	2.77109	Not_significant	UCK2	#N/A	2.77109
Q13243	Serine/arginine-rich splicing factor 5	SRSF5	0.600817	2.76547	Not_significant	SRSF5	#N/A	2.76547
P04632	Calpain small subunit 1	CAPNS1	0.596156	2.76524	Not_significant	CAPNS1	#N/A	2.76524
P49756	RNA-binding protein 25	RBM25	1.0587	2.75796	Not_significant	RBM25	#N/A	2.75796
Q9BY44	Eukaryotic translation initiation factor 2A	EIF2A	0.364477	2.75274	Not_significant	EIF2A	#N/A	2.75274
Q9UGI8	Testin	TES	1.07326	2.75176	Not_significant	TES	#N/A	2.75176
Q00341	Vigilin	HDLBP	0.580391	2.75161	Not_significant	HDLBP	#N/A	2.75161
Q15008	26S proteasome non-ATPase regulatory subunit 6	PSMD6	0.671433	2.75149	Not_significant	PSMD6	#N/A	2.75149
P40222	Alpha-taxilin	TXLNA	1.17646	2.74252	Not_significant	TXLNA	#N/A	2.74252
Q96I25	Splicing factor 45	RBM17	0.489696	2.73384	Not_significant	RBM17	#N/A	2.73384
Q16637	Survival motor neuron protein	SMN1	2.54696	2.73027	Significant	SMN1	2.73027	#N/A
Q9UNE7	E3 ubiquitin-protein ligase CHIP	STUB1	0.884613	2.72384	Not_significant	STUB1	#N/A	2.72384
Q8N1F7	Nuclear pore complex protein Nup93	NUP93	0.742938	2.72327	Not_significant	NUP93	#N/A	2.72327
Q15392	Delta(24)-sterol reductase	DHCR24	0.820628	2.72222	Not_significant	DHCR24	#N/A	2.72222
P04181	Ornithine aminotransferase, mitochondrial	OAT	0.47862	2.72044	Not_significant	OAT	#N/A	2.72044
Q9UBM7	7-dehydrocholesterol reductase	DHCR7	0.577519	2.71692	Not_significant	DHCR7	#N/A	2.71692
Q9BQE3	Tubulin alpha-1C chain	TUBA1C	0.713572	2.71456	Not_significant	TUBA1C	#N/A	2.71456
Q63ZY3	KN motif and ankyrin repeat domain-containing protein 2	KANK2	1.87958	2.67285	Significant	KANK2	2.67285	#N/A
Q96CS3	FAS-associated factor 2	FAF2	0.807795	2.6535	Not_significant	FAF2	#N/A	2.6535
Q9NYH9	U3 small nucleolar RNA-associated protein 6 homolog	UTP6	0.633933	2.63407	Not_significant	UTP6	#N/A	2.63407
Q9H0U3	Magnesium transporter protein 1	MAGT1	0.46088	2.63248	Not_significant	MAGT1	#N/A	2.63248
O75153	Clustered mitochondria protein homolog	CLUH	1.82127	2.62964	Significant	CLUH	2.62964	#N/A
Q13555	Calcium/calmodulin-dependent protein kinase type II subunit gamma	CAMK2G	0.382087	2.62754	Not_significant	CAMK2G	#N/A	2.62754
P55060	Exportin-2	CSE1L	0.37357	2.61317	Not_significant	CSE1L	#N/A	2.61317
O94906	Pre-mRNA-processing factor 6	PRPF6	0.525953	2.61086	Not_significant	PRPF6	#N/A	2.61086
Q86VP6	Cullin-associated NEDD8-dissociated protein 1	CAND1	0.676561	2.60938	Not_significant	CAND1	#N/A	2.60938
Q9UH99	SUN domain-containing protein 2	SUN2	1.4861	2.60884	Significant	SUN2	2.60884	#N/A
Q15070	Mitochondrial inner membrane protein OXA1L	OXA1L	0.653807	2.59623	Not_significant	OXA1L	#N/A	2.59623
P36551	Oxygen-dependent coproporphyrinogen-III oxidase, mitochondrial	CPOX	0.641844	2.58894	Not_significant	CPOX	#N/A	2.58894
O95453	Poly(A)-specific ribonuclease PARN	PARN	0.918371	2.58446	Not_significant	PARN	#N/A	2.58446
Q9UL15	BAG family molecular chaperone regulator 5	BAG5	0.61255	2.57482	Not_significant	BAG5	#N/A	2.57482
Q9P0J0	NADH dehydrogenase [ubiquinone] 1 alpha subcomplex subunit 13	NDUFA13	0.807262	2.56654	Not_significant	NDUFA13	#N/A	2.56654
O95573	Long-chain-fatty-acid--CoA ligase 3	ACSL3	0.496773	2.56574	Not_significant	ACSL3	#N/A	2.56574
O15027	Protein transport protein Sec16A	SEC16A	0.872372	2.55858	Not_significant	SEC16A	#N/A	2.55858
Q9H223	EH domain-containing protein 4	EHD4	0.650082	2.55462	Not_significant	EHD4	#N/A	2.55462
Q13136	Liprin-alpha-1	PPFIA1	0.685156	2.54264	Not_significant	PPFIA1	#N/A	2.54264
P24928	DNA-directed RNA polymerase II subunit RPB1	POLR2A	0.503845	2.53296	Not_significant	POLR2A	#N/A	2.53296
P48556	26S proteasome non-ATPase regulatory subunit 8	PSMD8	0.481956	2.53281	Not_significant	PSMD8	#N/A	2.53281
Q96TA1	Niban-like protein 1	FAM129B	0.707094	2.5243	Not_significant	FAM129B	#N/A	2.5243
Q9BUJ2	Heterogeneous nuclear ribonucleoprotein U-like protein 1	HNRNPUL1	0.507086	2.51816	Not_significant	HNRNPUL1	#N/A	2.51816
P25205	DNA replication licensing factor MCM3	MCM3	0.4069	2.51475	Not_significant	MCM3	#N/A	2.51475
Q9C0C2	182 kDa tankyrase-1-binding protein	TNKS1BP1	0.399602	2.51429	Not_significant	TNKS1BP1	#N/A	2.51429
Q8IZW8	Tensin-4	TNS4	0.77107	2.51351	Not_significant	TNS4	#N/A	2.51351
P60900	Proteasome subunit alpha type-6	PSMA6	0.344231	2.51275	Not_significant	PSMA6	#N/A	2.51275
P23258	Tubulin gamma-1 chain	TUBG1	0.627014	2.51166	Not_significant	TUBG1	#N/A	2.51166
Q9NZJ9	Diphosphoinositol polyphosphate phosphohydrolase 2	NUDT4	1.10769	2.50759	Not_significant	NUDT4	#N/A	2.50759
Q96CX2	BTB/POZ domain-containing protein KCTD12	KCTD12	0.61412	2.50123	Not_significant	KCTD12	#N/A	2.50123
P18827	Syndecan-1	SDC1	0.493772	2.49908	Not_significant	SDC1	#N/A	2.49908
Q9Y2R9	28S ribosomal protein S7, mitochondrial	MRPS7	1.57506	2.48592	Significant	MRPS7	2.48592	#N/A
O00116	Alkyldihydroxyacetonephosphate synthase, peroxisomal	AGPS	0.438952	2.48574	Not_significant	AGPS	#N/A	2.48574
Q16539	Mitogen-activated protein kinase 14	MAPK14	0.789654	2.48354	Not_significant	MAPK14	#N/A	2.48354
Q9Y305	Acyl-coenzyme A thioesterase 9, mitochondrial	ACOT9	0.622294	2.47931	Not_significant	ACOT9	#N/A	2.47931
Q12904	Aminoacyl tRNA synthase complex-interacting multifunctional protein 1	AIMP1	0.355135	2.46908	Not_significant	AIMP1	#N/A	2.46908
O95831	Apoptosis-inducing factor 1, mitochondrial	AIFM1	0.579648	2.46087	Not_significant	AIFM1	#N/A	2.46087
Q6DKI1	60S ribosomal protein L7-like 1	RPL7L1	0.26394	2.46018	Not_significant	RPL7L1	#N/A	2.46018
O75351	Vacuolar protein sorting-associated protein 4B	VPS4B	0.661955	2.44443	Not_significant	VPS4B	#N/A	2.44443
Q14671	Pumilio homolog 1	PUM1	0.703884	2.44308	Not_significant	PUM1	#N/A	2.44308
Q96N66	Lysophospholipid acyltransferase 7	MBOAT7	0.683602	2.42646	Not_significant	MBOAT7	#N/A	2.42646
Q13049	E3 ubiquitin-protein ligase TRIM32	TRIM32	1.06402	2.41979	Not_significant	TRIM32	#N/A	2.41979
Q5QJE6	Deoxynucleotidyltransferase terminal-interacting protein 2	DNTTIP2	1.48484	2.41133	Significant	DNTTIP2	2.41133	#N/A
Q15369	Elongin-C	ELOC	1.664	2.40697	Significant	ELOC	2.40697	#N/A
Q14011	Cold-inducible RNA-binding protein	CIRBP	0.270025	2.40591	Not_significant	CIRBP	#N/A	2.40591
O60884	DnaJ homolog subfamily A member 2	DNAJA2	0.640378	2.39301	Not_significant	DNAJA2	#N/A	2.39301
P38606	V-type proton ATPase catalytic subunit A	ATP6V1A	0.417354	2.39182	Not_significant	ATP6V1A	#N/A	2.39182
P16070	CD44 antigen	CD44	0.395186	2.38277	Not_significant	CD44	#N/A	2.38277
Q96EY5	Multivesicular body subunit 12A	MVB12A	1.10889	2.37557	Not_significant	MVB12A	#N/A	2.37557
P30041	Peroxiredoxin-6	PRDX6	0.408533	2.37546	Not_significant	PRDX6	#N/A	2.37546
Q9UJA5	tRNA (adenine(58)-N(1))-methyltransferase non-catalytic subunit TRM6	TRMT6	0.848829	2.37277	Not_significant	TRMT6	#N/A	2.37277
Q8IUF8	Ribosomal oxygenase 2	RIOX2	1.13047	2.37225	Not_significant	RIOX2	#N/A	2.37225
P27816	Microtubule-associated protein 4	MAP4	0.524556	2.36891	Not_significant	MAP4	#N/A	2.36891
P27482	Calmodulin-like protein 3	CALML3	0.297764	2.36557	Not_significant	CALML3	#N/A	2.36557
O43615	Mitochondrial import inner membrane translocase subunit TIM44	TIMM44	0.922052	2.36048	Not_significant	TIMM44	#N/A	2.36048
Q53GA4	Pleckstrin homology-like domain family A member 2	PHLDA2	0.407763	2.3506	Not_significant	PHLDA2	#N/A	2.3506
Q16401	26S proteasome non-ATPase regulatory subunit 5	PSMD5	0.479684	2.34722	Not_significant	PSMD5	#N/A	2.34722
P35250	Replication factor C subunit 2	RFC2	0.359969	2.34019	Not_significant	RFC2	#N/A	2.34019
P49841	Glycogen synthase kinase-3 beta	GSK3B	0.445404	2.33763	Not_significant	GSK3B	#N/A	2.33763
O00233	26S proteasome non-ATPase regulatory subunit 9	PSMD9	0.696292	2.33301	Not_significant	PSMD9	#N/A	2.33301
Q08379	Golgin subfamily A member 2	GOLGA2	0.929538	2.32438	Not_significant	GOLGA2	#N/A	2.32438
O75152	Zinc finger CCCH domain-containing protein 11A	ZC3H11A	0.484993	2.31503	Not_significant	ZC3H11A	#N/A	2.31503
P05023	Sodium/potassium-transporting ATPase subunit alpha-1	ATP1A1	0.484625	2.31046	Not_significant	ATP1A1	#N/A	2.31046
Q9HB71	Calcyclin-binding protein	CACYBP	0.406118	2.3061	Not_significant	CACYBP	#N/A	2.3061
P62942	Peptidyl-prolyl cis-trans isomerase FKBP1A	FKBP1A	0.427096	2.3051	Not_significant	FKBP1A	#N/A	2.3051
Q6P3X3	Tetratricopeptide repeat protein 27	TTC27	1.58194	2.29775	Significant	TTC27	2.29775	#N/A
P53618	Coatomer subunit beta	COPB1	0.782474	2.29664	Not_significant	COPB1	#N/A	2.29664
Q96B26	Exosome complex component RRP43	EXOSC8	0.406017	2.29145	Not_significant	EXOSC8	#N/A	2.29145
Q92599	Septin-8	sept8	1.31517	2.28861	Significant	sept8	2.28861	#N/A
Q14739	Delta(14)-sterol reductase	LBR	0.948143	2.28717	Not_significant	LBR	#N/A	2.28717
Q12797	Aspartyl/asparaginyl beta-hydroxylase	ASPH	1.48633	2.28652	Significant	ASPH	2.28652	#N/A
Q5JTV8	Torsin-1A-interacting protein 1	TOR1AIP1	0.378954	2.2863	Not_significant	TOR1AIP1	#N/A	2.2863
P04637	Cellular tumor antigen p53	TP53	1.19736	2.2841	Not_significant	TP53	#N/A	2.2841
Q9Y4W2	Ribosomal biogenesis protein LAS1L	LAS1L	1.04882	2.27505	Not_significant	LAS1L	#N/A	2.27505
Q8IVL5	Prolyl 3-hydroxylase 2	P3H2	0.580857	2.27086	Not_significant	P3H2	#N/A	2.27086
Q6PJT7	Zinc finger CCCH domain-containing protein 14	ZC3H14	0.599265	2.26783	Not_significant	ZC3H14	#N/A	2.26783
P08195	4F2 cell-surface antigen heavy chain	SLC3A2	0.626816	2.26748	Not_significant	SLC3A2	#N/A	2.26748
O75190	DnaJ homolog subfamily B member 6	DNAJB6	0.590154	2.26641	Not_significant	DNAJB6	#N/A	2.26641
Q9Y399	28S ribosomal protein S2, mitochondrial	MRPS2	1.21574	2.26231	Not_significant	MRPS2	#N/A	2.26231
P25786	Proteasome subunit alpha type-1	PSMA1	0.507595	2.25855	Not_significant	PSMA1	#N/A	2.25855
O95232	Luc7-like protein 3	LUC7L3	0.2865	2.2565	Not_significant	LUC7L3	#N/A	2.2565
O75718	Cartilage-associated protein	CRTAP	0.596057	2.25469	Not_significant	CRTAP	#N/A	2.25469
Q9H0U4	Ras-related protein Rab-1B	RAB1B	0.839755	2.25422	Not_significant	RAB1B	#N/A	2.25422
O00487	26S proteasome non-ATPase regulatory subunit 14	PSMD14	0.378921	2.24875	Not_significant	PSMD14	#N/A	2.24875
Q93009	Ubiquitin carboxyl-terminal hydrolase 7	USP7	0.702007	2.24702	Not_significant	USP7	#N/A	2.24702
P52434	DNA-directed RNA polymerases I, II, and III subunit RPABC3	POLR2H	0.360978	2.2443	Not_significant	POLR2H	#N/A	2.2443
O95373	Importin-7	IPO7	0.653559	2.24021	Not_significant	IPO7	#N/A	2.24021
P12830	Cadherin-1	CDH1	0.339723	2.23435	Not_significant	CDH1	#N/A	2.23435
P54136	Arginine--tRNA ligase, cytoplasmic	RARS	0.447068	2.23427	Not_significant	RARS	#N/A	2.23427
Q9Y221	60S ribosome subunit biogenesis protein NIP7 homolog	NIP7	0.350503	2.23381	Not_significant	NIP7	#N/A	2.23381
Q02388	Collagen alpha-1(VII) chain	COL7A1	1.54522	2.23343	Significant	COL7A1	2.23343	#N/A
P27708	CAD protein	CAD	1.00797	2.23268	Not_significant	CAD	#N/A	2.23268
Q12769	Nuclear pore complex protein Nup160	NUP160	0.695379	2.22116	Not_significant	NUP160	#N/A	2.22116
Q13547	Histone deacetylase 1	HDAC1	1.38341	2.21062	Significant	HDAC1	2.21062	#N/A
Q9NS69	Mitochondrial import receptor subunit TOM22 homolog	TOMM22	1.27188	2.20964	Not_significant	TOMM22	#N/A	2.20964
P62820	Ras-related protein Rab-1A	RAB1A	0.38447	2.20908	Not_significant	RAB1A	#N/A	2.20908
Q15056	Eukaryotic translation initiation factor 4H	EIF4H	0.3497	2.20725	Not_significant	EIF4H	#N/A	2.20725
O76009	Keratin, type I cuticular Ha3-I	KRT33A	0.378185	2.19078	Not_significant	KRT33A	#N/A	2.19078
O75083	WD repeat-containing protein 1	WDR1	0.512521	2.18101	Not_significant	WDR1	#N/A	2.18101
O94776	Metastasis-associated protein MTA2	MTA2	0.288424	2.17589	Not_significant	MTA2	#N/A	2.17589
O75477	Erlin-1	ERLIN1	0.89142	2.17414	Not_significant	ERLIN1	#N/A	2.17414
P25788	Proteasome subunit alpha type-3	PSMA3	0.544783	2.17155	Not_significant	PSMA3	#N/A	2.17155
O75489	NADH dehydrogenase [ubiquinone] iron-sulfur protein 3, mitochondrial	NDUFS3	0.50153	2.16627	Not_significant	NDUFS3	#N/A	2.16627
Q71RC2	La-related protein 4	LARP4	0.7234	2.16594	Not_significant	LARP4	#N/A	2.16594
O14757	Serine/threonine-protein kinase Chk1	CHEK1	1.11848	2.15446	Not_significant	CHEK1	#N/A	2.15446
Q9P2E9	Ribosome-binding protein 1	RRBP1	0.682595	2.1538	Not_significant	RRBP1	#N/A	2.1538
Q14697	Neutral alpha-glucosidase AB	GANAB	0.311053	2.14746	Not_significant	GANAB	#N/A	2.14746
Q12959	Disks large homolog 1	DLG1	0.526069	2.14437	Not_significant	DLG1	#N/A	2.14437
Q13155	Aminoacyl tRNA synthase complex-interacting multifunctional protein 2	AIMP2	0.366476	2.13764	Not_significant	AIMP2	#N/A	2.13764
Q00796	Sorbitol dehydrogenase	SORD	0.413247	2.13674	Not_significant	SORD	#N/A	2.13674
Q9BQA1	Methylosome protein 50	WDR77	0.581252	2.13527	Not_significant	WDR77	#N/A	2.13527
P05090	Apolipoprotein D	APOD	0.48229	2.13492	Not_significant	APOD	#N/A	2.13492
Q9H0S4	Probable ATP-dependent RNA helicase DDX47	DDX47	1.28267	2.1264	Not_significant	DDX47	#N/A	2.1264
P26038	Moesin	MSN	0.246903	2.12514	Not_significant	MSN	#N/A	2.12514
Q86XK2	F-box only protein 11	FBXO11	0.368417	2.11552	Not_significant	FBXO11	#N/A	2.11552
O14744	Protein arginine N-methyltransferase 5	PRMT5	0.521859	2.11446	Not_significant	PRMT5	#N/A	2.11446
O75955	Flotillin-1	FLOT1	0.245104	2.11375	Not_significant	FLOT1	#N/A	2.11375
Q99805	Transmembrane 9 superfamily member 2	TM9SF2	1.61071	2.11374	Significant	TM9SF2	2.11374	#N/A
Q96KP4	Cytosolic non-specific dipeptidase	CNDP2	0.349344	2.10489	Not_significant	CNDP2	#N/A	2.10489
O75746	Calcium-binding mitochondrial carrier protein Aralar1	SLC25A12	0.829136	2.09846	Not_significant	SLC25A12	#N/A	2.09846
Q9NTK5	Obg-like ATPase 1	OLA1	0.403762	2.09213	Not_significant	OLA1	#N/A	2.09213
Q96TA2	ATP-dependent zinc metalloprotease YME1L1	YME1L1	0.797095	2.09068	Not_significant	YME1L1	#N/A	2.09068
Q13501	Sequestosome-1	SQSTM1	1.90859	2.08479	Significant	SQSTM1	2.08479	#N/A
Q86UE4	Protein LYRIC	MTDH	1.0572	2.08319	Not_significant	MTDH	#N/A	2.08319
Q15691	Microtubule-associated protein RP/EB family member 1	MAPRE1	0.357218	2.07937	Not_significant	MAPRE1	#N/A	2.07937
Q9NRD9	Dual oxidase 1	DUOX1	2.57927	2.07919	Significant	DUOX1	2.07919	#N/A
O60825	6-phosphofructo-2-kinase/fructose-2,6-bisphosphatase 2	PFKFB2	0.526944	2.07806	Not_significant	PFKFB2	#N/A	2.07806
Q13509	Tubulin beta-3 chain	TUBB3	0.890594	2.07671	Not_significant	TUBB3	#N/A	2.07671
O75934	Pre-mRNA-splicing factor SPF27	BCAS2	2.60309	2.06143	Significant	BCAS2	2.06143	#N/A
Q96R06	Sperm-associated antigen 5	SPAG5	0.934801	2.05777	Not_significant	SPAG5	#N/A	2.05777
Q13596	Sorting nexin-1	SNX1	0.36752	2.05509	Not_significant	SNX1	#N/A	2.05509
P55786	Puromycin-sensitive aminopeptidase	NPEPPS	0.384644	2.04866	Not_significant	NPEPPS	#N/A	2.04866
P16188	HLA class I histocompatibility antigen, A-30 alpha chain	HLA-A	1.25529	2.04795	Not_significant	HLA-A	#N/A	2.04795
Q8TB61	Adenosine 3'-phospho 5'-phosphosulfate transporter 1	SLC35B2	1.61339	2.04685	Significant	SLC35B2	2.04685	#N/A
Q6P5R6	60S ribosomal protein L22-like 1	RPL22L1	1.83163	2.0452	Significant	RPL22L1	2.0452	#N/A
P15559	NAD(P)H dehydrogenase [quinone] 1	NQO1	0.360206	2.04436	Not_significant	NQO1	#N/A	2.04436
P51148	Ras-related protein Rab-5C	RAB5C	0.255946	2.04295	Not_significant	RAB5C	#N/A	2.04295
Q9P2R7	Succinate--CoA ligase [ADP-forming] subunit beta, mitochondrial	SUCLA2	0.471739	2.03871	Not_significant	SUCLA2	#N/A	2.03871
P41250	Glycine--tRNA ligase	GARS	0.569042	2.03871	Not_significant	GARS	#N/A	2.03871
P63104	14-3-3 protein zeta/delta	YWHAZ	0.521438	2.03833	Not_significant	YWHAZ	#N/A	2.03833
Q8TDD1	ATP-dependent RNA helicase DDX54	DDX54	0.311474	2.03746	Not_significant	DDX54	#N/A	2.03746
P40937	Replication factor C subunit 5	RFC5	0.578875	2.03194	Not_significant	RFC5	#N/A	2.03194
Q9UNM6	26S proteasome non-ATPase regulatory subunit 13	PSMD13	0.353094	2.03152	Not_significant	PSMD13	#N/A	2.03152
Q14566	DNA replication licensing factor MCM6	MCM6	0.282595	2.02625	Not_significant	MCM6	#N/A	2.02625
P57729	Ras-related protein Rab-38	RAB38	0.415286	2.02185	Not_significant	RAB38	#N/A	2.02185
P06576	ATP synthase subunit beta, mitochondrial	ATP5F1B	0.547533	2.01907	Not_significant	ATP5F1B	#N/A	2.01907
Q2M2I5	Keratin, type I cytoskeletal 24	KRT24	0.395377	2.01802	Not_significant	KRT24	#N/A	2.01802
Q9Y6C9	Mitochondrial carrier homolog 2	MTCH2	0.665743	2.00698	Not_significant	MTCH2	#N/A	2.00698
Q9Y4W6	AFG3-like protein 2	AFG3L2	0.80232	2.00284	Not_significant	AFG3L2	#N/A	2.00284
P51610	Host cell factor 1	HCFC1	0.43793	1.99995	Not_significant	HCFC1	#N/A	1.99995
P04843	Dolichyl-diphosphooligosaccharide--protein glycosyltransferase subunit 1	RPN1	0.991597	1.99937	Not_significant	RPN1	#N/A	1.99937
Q92973	Transportin-1	TNPO1	0.35169	1.99894	Not_significant	TNPO1	#N/A	1.99894
Q9Y3B3	Transmembrane emp24 domain-containing protein 7	TMED7	1.41801	1.99722	Significant	TMED7	1.99722	#N/A
O14949	Cytochrome b-c1 complex subunit 8	UQCRQ	0.727624	1.99478	Not_significant	UQCRQ	#N/A	1.99478
P19387	DNA-directed RNA polymerase II subunit RPB3	POLR2C	0.525309	1.98174	Not_significant	POLR2C	#N/A	1.98174
Q14257	Reticulocalbin-2	RCN2	0.484084	1.98116	Not_significant	RCN2	#N/A	1.98116
Q8NBS9	Thioredoxin domain-containing protein 5	TXNDC5	0.282249	1.98078	Not_significant	TXNDC5	#N/A	1.98078
P60228	Eukaryotic translation initiation factor 3 subunit E	EIF3E	0.234422	1.97723	Not_significant	EIF3E	#N/A	1.97723
Q9Y4K1	Beta/gamma crystallin domain-containing protein 1	CRYBG1	0.687518	1.96676	Not_significant	CRYBG1	#N/A	1.96676
Q92598	Heat shock protein 105 kDa	HSPH1	1.48126	1.96191	Significant	HSPH1	1.96191	#N/A
Q9HD42	Charged multivesicular body protein 1a	CHMP1A	0.829321	1.95995	Not_significant	CHMP1A	#N/A	1.95995
P31689	DnaJ homolog subfamily A member 1	DNAJA1	1.18218	1.95863	Not_significant	DNAJA1	#N/A	1.95863
P12814	Alpha-actinin-1	ACTN1	0.453604	1.95444	Not_significant	ACTN1	#N/A	1.95444
Q96II8	Leucine-rich repeat and calponin homology domain-containing protein 3	LRCH3	1.00189	1.94613	Not_significant	LRCH3	#N/A	1.94613
P07199	Major centromere autoantigen B	CENPB	0.615321	1.9452	Not_significant	CENPB	#N/A	1.9452
O75390	Citrate synthase, mitochondrial	CS	0.26596	1.94264	Not_significant	CS	#N/A	1.94264
P39687	Acidic leucine-rich nuclear phosphoprotein 32 family member A	ANP32A	0.32998	1.94216	Not_significant	ANP32A	#N/A	1.94216
P08574	Cytochrome c1, heme protein, mitochondrial	CYC1	2.34774	1.93465	Significant	CYC1	1.93465	#N/A
Q8WUM4	Programmed cell death 6-interacting protein	PDCD6IP	0.301275	1.93433	Not_significant	PDCD6IP	#N/A	1.93433
P31946	14-3-3 protein beta/alpha	YWHAB	0.423601	1.93072	Not_significant	YWHAB	#N/A	1.93072
Q15437	Protein transport protein Sec23B	SEC23B	0.594594	1.92655	Not_significant	SEC23B	#N/A	1.92655
O00743	Serine/threonine-protein phosphatase 6 catalytic subunit	PPP6C	0.894719	1.92386	Not_significant	PPP6C	#N/A	1.92386
Q13813	Spectrin alpha chain, non-erythrocytic 1	SPTAN1	0.361399	1.91934	Not_significant	SPTAN1	#N/A	1.91934
Q9H4A4	Aminopeptidase B	RNPEP	0.325916	1.91669	Not_significant	RNPEP	#N/A	1.91669
A0FGR8	Extended synaptotagmin-2	ESYT2	0.929182	1.91626	Not_significant	ESYT2	#N/A	1.91626
Q8WUY1	Protein THEM6	THEM6	0.716242	1.90236	Not_significant	THEM6	#N/A	1.90236
Q86YP4	Transcriptional repressor p66-alpha	GATAD2A	0.365968	1.90216	Not_significant	GATAD2A	#N/A	1.90216
P58546	Myotrophin	MTPN	0.456618	1.90003	Not_significant	MTPN	#N/A	1.90003
P23229	Integrin alpha-6	ITGA6	0.776314	1.89969	Not_significant	ITGA6	#N/A	1.89969
Q14258	E3 ubiquitin/ISG15 ligase TRIM25	TRIM25	0.60417	1.89397	Not_significant	TRIM25	#N/A	1.89397
P42704	Leucine-rich PPR motif-containing protein, mitochondrial	LRPPRC	0.394721	1.89192	Not_significant	LRPPRC	#N/A	1.89192
P30566	Adenylosuccinate lyase	ADSL	0.387963	1.88631	Not_significant	ADSL	#N/A	1.88631
P61964	WD repeat-containing protein 5	WDR5	0.633278	1.88619	Not_significant	WDR5	#N/A	1.88619
Q9UM00	Calcium load-activated calcium channel	TMCO1	0.645479	1.88298	Not_significant	TMCO1	#N/A	1.88298
Q13724	Mannosyl-oligosaccharide glucosidase	MOGS	0.905671	1.87542	Not_significant	MOGS	#N/A	1.87542
O75147	Obscurin-like protein 1	OBSL1	0.766027	1.87532	Not_significant	OBSL1	#N/A	1.87532
P53350	Serine/threonine-protein kinase PLK1	PLK1	0.871923	1.87312	Not_significant	PLK1	#N/A	1.87312
Q7KZF4	Staphylococcal nuclease domain-containing protein 1	SND1	0.352526	1.86919	Not_significant	SND1	#N/A	1.86919
P54819	Adenylate kinase 2, mitochondrial	AK2	0.368817	1.86782	Not_significant	AK2	#N/A	1.86782
Q08AF3	Schlafen family member 5	SLFN5	0.816603	1.86559	Not_significant	SLFN5	#N/A	1.86559
P00338	L-lactate dehydrogenase A chain	LDHA	0.165599	1.86393	Not_significant	LDHA	#N/A	1.86393
O60841	Eukaryotic translation initiation factor 5B	EIF5B	0.257297	1.85976	Not_significant	EIF5B	#N/A	1.85976
Q9NRZ9	Lymphoid-specific helicase	HELLS	0.679793	1.85344	Not_significant	HELLS	#N/A	1.85344
P24539	ATP synthase F(0) complex subunit B1, mitochondrial	ATP5PB	0.502156	1.84592	Not_significant	ATP5PB	#N/A	1.84592
Q96A33	Coiled-coil domain-containing protein 47	CCDC47	0.473041	1.84556	Not_significant	CCDC47	#N/A	1.84556
O43447	Peptidyl-prolyl cis-trans isomerase H	PPIH	0.375954	1.84504	Not_significant	PPIH	#N/A	1.84504
Q9BUF5	Tubulin beta-6 chain	TUBB6	0.644684	1.84493	Not_significant	TUBB6	#N/A	1.84493
P50895	Basal cell adhesion molecule	BCAM	1.77631	1.84281	Significant	BCAM	1.84281	#N/A
P20618	Proteasome subunit beta type-1	PSMB1	0.411876	1.84099	Not_significant	PSMB1	#N/A	1.84099
Q9UQ88	Cyclin-dependent kinase 11A	CDK11A	0.32952	1.8403	Not_significant	CDK11A	#N/A	1.8403
Q96DA6	Mitochondrial import inner membrane translocase subunit TIM14	DNAJC19	0.559923	1.83866	Not_significant	DNAJC19	#N/A	1.83866
P62191	26S proteasome regulatory subunit 4	PSMC1	0.937362	1.83753	Not_significant	PSMC1	#N/A	1.83753
P53985	Monocarboxylate transporter 1	SLC16A1	0.948263	1.82249	Not_significant	SLC16A1	#N/A	1.82249
Q9UQE7	Structural maintenance of chromosomes protein 3	SMC3	0.418008	1.81876	Not_significant	SMC3	#N/A	1.81876
P28331	NADH-ubiquinone oxidoreductase 75 kDa subunit, mitochondrial	NDUFS1	0.338468	1.81765	Not_significant	NDUFS1	#N/A	1.81765
P33991	DNA replication licensing factor MCM4	MCM4	0.492145	1.81582	Not_significant	MCM4	#N/A	1.81582
P16190	HLA class I histocompatibility antigen, A-33 alpha chain	HLA-A	0.950615	1.81438	Not_significant	HLA-A	#N/A	1.81438
Q9Y5X1	Sorting nexin-9	SNX9	0.838974	1.81153	Not_significant	SNX9	#N/A	1.81153
Q9BSD7	Cancer-related nucleoside-triphosphatase	NTPCR	0.483992	1.81097	Not_significant	NTPCR	#N/A	1.81097
P78344	Eukaryotic translation initiation factor 4 gamma 2	EIF4G2	0.225365	1.80524	Not_significant	EIF4G2	#N/A	1.80524
P08243	Asparagine synthetase [glutamine-hydrolyzing]	ASNS	1.37753	1.8006	Significant	ASNS	1.8006	#N/A
P07384	Calpain-1 catalytic subunit	CAPN1	0.44485	1.79913	Not_significant	CAPN1	#N/A	1.79913
Q9BVC6	Transmembrane protein 109	TMEM109	0.25467	1.79391	Not_significant	TMEM109	#N/A	1.79391
P27348	14-3-3 protein theta	YWHAQ	1.20505	1.79314	Not_significant	YWHAQ	#N/A	1.79314
P28066	Proteasome subunit alpha type-5	PSMA5	0.478662	1.79191	Not_significant	PSMA5	#N/A	1.79191
P47895	Aldehyde dehydrogenase family 1 member A3	ALDH1A3	0.543025	1.78774	Not_significant	ALDH1A3	#N/A	1.78774
Q9GZR7	ATP-dependent RNA helicase DDX24	DDX24	0.28871	1.78517	Not_significant	DDX24	#N/A	1.78517
Q14684	Ribosomal RNA processing protein 1 homolog B	RRP1B	0.708158	1.7809	Not_significant	RRP1B	#N/A	1.7809
P85037	Forkhead box protein K1	FOXK1	0.554923	1.78086	Not_significant	FOXK1	#N/A	1.78086
P43686	26S proteasome regulatory subunit 6B	PSMC4	0.894229	1.77621	Not_significant	PSMC4	#N/A	1.77621
Q9BST9	Rhotekin	RTKN	0.600203	1.77584	Not_significant	RTKN	#N/A	1.77584
P82650	28S ribosomal protein S22, mitochondrial	MRPS22	0.353545	1.77206	Not_significant	MRPS22	#N/A	1.77206
A6NDB9	Paralemmin-3	PALM3	1.02364	1.76349	Not_significant	PALM3	#N/A	1.76349
Q53EZ4	Centrosomal protein of 55 kDa	CEP55	0.343778	1.76317	Not_significant	CEP55	#N/A	1.76317
Q9H936	Mitochondrial glutamate carrier 1	SLC25A22	0.839927	1.76222	Not_significant	SLC25A22	#N/A	1.76222
O75880	Protein SCO1 homolog, mitochondrial	SCO1	0.696238	1.75589	Not_significant	SCO1	#N/A	1.75589
O14880	Microsomal glutathione S-transferase 3	MGST3	0.633318	1.75299	Not_significant	MGST3	#N/A	1.75299
Q13206	Probable ATP-dependent RNA helicase DDX10	DDX10	0.381173	1.75019	Not_significant	DDX10	#N/A	1.75019
Q52LJ0	Protein FAM98B	FAM98B	0.522449	1.74981	Not_significant	FAM98B	#N/A	1.74981
P04040	Catalase	CAT	0.270743	1.74537	Not_significant	CAT	#N/A	1.74537
Q96J01	THO complex subunit 3	THOC3	0.345069	1.74289	Not_significant	THOC3	#N/A	1.74289
Q06323	Proteasome activator complex subunit 1	PSME1	0.282743	1.7354	Not_significant	PSME1	#N/A	1.7354
Q5T9A4	ATPase family AAA domain-containing protein 3B	ATAD3B	0.843587	1.72103	Not_significant	ATAD3B	#N/A	1.72103
Q9BTE3	Mini-chromosome maintenance complex-binding protein	MCMBP	0.524574	1.72066	Not_significant	MCMBP	#N/A	1.72066
Q06210	Glutamine--fructose-6-phosphate aminotransferase [isomerizing] 1	GFPT1	0.616054	1.71936	Not_significant	GFPT1	#N/A	1.71936
P35052	Glypican-1	GPC1	0.291474	1.7189	Not_significant	GPC1	#N/A	1.7189
Q8WV92	MIT domain-containing protein 1	MITD1	0.779867	1.71859	Not_significant	MITD1	#N/A	1.71859
Q9UQB8	Brain-specific angiogenesis inhibitor 1-associated protein 2	BAIAP2	0.412188	1.71732	Not_significant	BAIAP2	#N/A	1.71732
P05556	Integrin beta-1	ITGB1	0.641808	1.71145	Not_significant	ITGB1	#N/A	1.71145
O00303	Eukaryotic translation initiation factor 3 subunit F	EIF3F	0.273479	1.70927	Not_significant	EIF3F	#N/A	1.70927
Q969G3	SWI/SNF-related matrix-associated actin-dependent regulator of chromatin subfamily E member 1	SMARCE1	0.635866	1.70561	Not_significant	SMARCE1	#N/A	1.70561
P45974	Ubiquitin carboxyl-terminal hydrolase 5	USP5	0.307688	1.68976	Not_significant	USP5	#N/A	1.68976
P22314	Ubiquitin-like modifier-activating enzyme 1	UBA1	0.279928	1.68912	Not_significant	UBA1	#N/A	1.68912
Q96FW1	Ubiquitin thioesterase OTUB1	OTUB1	0.241747	1.68895	Not_significant	OTUB1	#N/A	1.68895
O00622	Protein CYR61	CYR61	0.658357	1.68828	Not_significant	CYR61	#N/A	1.68828
O43290	U4/U6.U5 tri-snRNP-associated protein 1	SART1	0.340399	1.68709	Not_significant	SART1	#N/A	1.68709
Q5SNT2	Transmembrane protein 201	TMEM201	1.04839	1.68652	Not_significant	TMEM201	#N/A	1.68652
P50281	Matrix metalloproteinase-14	MMP14	0.736359	1.68396	Not_significant	MMP14	#N/A	1.68396
P31350	Ribonucleoside-diphosphate reductase subunit M2	RRM2	0.38481	1.67924	Not_significant	RRM2	#N/A	1.67924
O95159	Zinc finger protein-like 1	ZFPL1	3.13986	1.67908	Significant	ZFPL1	1.67908	#N/A
Q9BTT0	Acidic leucine-rich nuclear phosphoprotein 32 family member E	ANP32E	0.472886	1.67598	Not_significant	ANP32E	#N/A	1.67598
Q2NL82	Pre-rRNA-processing protein TSR1 homolog	TSR1	0.367348	1.66604	Not_significant	TSR1	#N/A	1.66604
P61201	COP9 signalosome complex subunit 2	COPS2	0.797941	1.66325	Not_significant	COPS2	#N/A	1.66325
Q9UN37	Vacuolar protein sorting-associated protein 4A	VPS4A	0.452852	1.66279	Not_significant	VPS4A	#N/A	1.66279
Q13137	Calcium-binding and coiled-coil domain-containing protein 2	CALCOCO2	0.377073	1.65767	Not_significant	CALCOCO2	#N/A	1.65767
Q9ULW0	Targeting protein for Xklp2	TPX2	0.796782	1.64568	Not_significant	TPX2	#N/A	1.64568
O95336	6-phosphogluconolactonase	PGLS	0.243267	1.63859	Not_significant	PGLS	#N/A	1.63859
Q14562	ATP-dependent RNA helicase DHX8	DHX8	0.650189	1.63773	Not_significant	DHX8	#N/A	1.63773
P43307	Translocon-associated protein subunit alpha	SSR1	0.353571	1.63121	Not_significant	SSR1	#N/A	1.63121
Q13435	Splicing factor 3B subunit 2	SF3B2	0.350181	1.62874	Not_significant	SF3B2	#N/A	1.62874
Q9NVA2	Septin-11	sept11	0.377739	1.62868	Not_significant	sept11	#N/A	1.62868
P30044	Peroxiredoxin-5, mitochondrial	PRDX5	0.243734	1.62658	Not_significant	PRDX5	#N/A	1.62658
Q9UIG0	Tyrosine-protein kinase BAZ1B	BAZ1B	0.27879	1.62359	Not_significant	BAZ1B	#N/A	1.62359
P49721	Proteasome subunit beta type-2	PSMB2	0.469493	1.62192	Not_significant	PSMB2	#N/A	1.62192
Q9NXW2	DnaJ homolog subfamily B member 12	DNAJB12	0.564796	1.62118	Not_significant	DNAJB12	#N/A	1.62118
Q96J02	E3 ubiquitin-protein ligase Itchy homolog	ITCH	0.730873	1.61294	Not_significant	ITCH	#N/A	1.61294
P0DOY2	Immunoglobulin lambda constant 2	IGLC2	1.12916	1.60944	Not_significant	IGLC2	#N/A	1.60944
P07900	Heat shock protein HSP 90-alpha	HSP90AA1	0.285014	1.60574	Not_significant	HSP90AA1	#N/A	1.60574
Q9NS86	LanC-like protein 2	LANCL2	0.68036	1.60408	Not_significant	LANCL2	#N/A	1.60408
P50213	Isocitrate dehydrogenase [NAD] subunit alpha, mitochondrial	IDH3A	0.326012	1.6032	Not_significant	IDH3A	#N/A	1.6032
Q12931	Heat shock protein 75 kDa, mitochondrial	TRAP1	0.203745	1.6013	Not_significant	TRAP1	#N/A	1.6013
Q8NFH3	Nucleoporin Nup43	NUP43	0.440782	1.59252	Not_significant	NUP43	#N/A	1.59252
Q92530	Proteasome inhibitor PI31 subunit	PSMF1	1.06107	1.59106	Not_significant	PSMF1	#N/A	1.59106
P49023	Paxillin	PXN	2.13919	1.58483	Significant	PXN	1.58483	#N/A
Q96AE4	Far upstream element-binding protein 1	FUBP1	0.34534	1.58338	Not_significant	FUBP1	#N/A	1.58338
P30101	Protein disulfide-isomerase A3	PDIA3	0.292202	1.57935	Not_significant	PDIA3	#N/A	1.57935
P60468	Protein transport protein Sec61 subunit beta	SEC61B	0.681961	1.57828	Not_significant	SEC61B	#N/A	1.57828
Q7KZI7	Serine/threonine-protein kinase MARK2	MARK2	0.872526	1.57716	Not_significant	MARK2	#N/A	1.57716
P82930	28S ribosomal protein S34, mitochondrial	MRPS34	1.15562	1.57434	Not_significant	MRPS34	#N/A	1.57434
P50452	Serpin B8	SERPINB8	0.652861	1.56317	Not_significant	SERPINB8	#N/A	1.56317
Q14692	Ribosome biogenesis protein BMS1 homolog	BMS1	0.398547	1.56288	Not_significant	BMS1	#N/A	1.56288
Q9Y6A4	Cilia- and flagella-associated protein 20	CFAP20	0.264907	1.55249	Not_significant	CFAP20	#N/A	1.55249
Q7Z4N2	Transient receptor potential cation channel subfamily M member 1	TRPM1	3.09727	1.54481	Significant	TRPM1	1.54481	#N/A
Q9NU53	Glycoprotein integral membrane protein 1	GINM1	0.35371	1.54442	Not_significant	GINM1	#N/A	1.54442
P07947	Tyrosine-protein kinase Yes	YES1	0.27555	1.54146	Not_significant	YES1	#N/A	1.54146
Q9NX63	MICOS complex subunit MIC19	CHCHD3	0.933471	1.53802	Not_significant	CHCHD3	#N/A	1.53802
O00762	Ubiquitin-conjugating enzyme E2 C	UBE2C	0.372056	1.53619	Not_significant	UBE2C	#N/A	1.53619
Q9Y2Q9	28S ribosomal protein S28, mitochondrial	MRPS28	0.741424	1.53428	Not_significant	MRPS28	#N/A	1.53428
P35222	Catenin beta-1	CTNNB1	0.50831	1.53292	Not_significant	CTNNB1	#N/A	1.53292
P16144	Integrin beta-4	ITGB4	0.753781	1.52852	Not_significant	ITGB4	#N/A	1.52852
Q96KR1	Zinc finger RNA-binding protein	ZFR	0.44611	1.52818	Not_significant	ZFR	#N/A	1.52818
P21796	Voltage-dependent anion-selective channel protein 1	VDAC1	0.238703	1.52714	Not_significant	VDAC1	#N/A	1.52714
P33240	Cleavage stimulation factor subunit 2	CSTF2	0.43099	1.52589	Not_significant	CSTF2	#N/A	1.52589
Q92665	28S ribosomal protein S31, mitochondrial	MRPS31	1.27787	1.51881	Not_significant	MRPS31	#N/A	1.51881
P56134	ATP synthase subunit f, mitochondrial	ATP5MF	0.50414	1.51709	Not_significant	ATP5MF	#N/A	1.51709
Q08J23	tRNA (cytosine(34)-C(5))-methyltransferase	NSUN2	0.495757	1.515	Not_significant	NSUN2	#N/A	1.515
Q8NFF5	FAD synthase	FLAD1	0.68219	1.51479	Not_significant	FLAD1	#N/A	1.51479
P22695	Cytochrome b-c1 complex subunit 2, mitochondrial	UQCRC2	1.24559	1.50951	Not_significant	UQCRC2	#N/A	1.50951
P45880	Voltage-dependent anion-selective channel protein 2	VDAC2	0.304373	1.50743	Not_significant	VDAC2	#N/A	1.50743
Q13823	Nucleolar GTP-binding protein 2	GNL2	0.532339	1.50711	Not_significant	GNL2	#N/A	1.50711
Q8N3U4	Cohesin subunit SA-2	STAG2	0.521863	1.50286	Not_significant	STAG2	#N/A	1.50286
Q01085	Nucleolysin TIAR	TIAL1	0.535038	1.49772	Not_significant	TIAL1	#N/A	1.49772
P43304	Glycerol-3-phosphate dehydrogenase, mitochondrial	GPD2	0.289574	1.49762	Not_significant	GPD2	#N/A	1.49762
O75608	Acyl-protein thioesterase 1	LYPLA1	0.65787	1.4935	Not_significant	LYPLA1	#N/A	1.4935
P63208	S-phase kinase-associated protein 1	SKP1	0.439698	1.49336	Not_significant	SKP1	#N/A	1.49336
Q14318	Peptidyl-prolyl cis-trans isomerase FKBP8	FKBP8	0.497595	1.49258	Not_significant	FKBP8	#N/A	1.49258
P11908	Ribose-phosphate pyrophosphokinase 2	PRPS2	0.381904	1.49257	Not_significant	PRPS2	#N/A	1.49257
Q9Y6K5	2'-5'-oligoadenylate synthase 3	OAS3	0.446092	1.48863	Not_significant	OAS3	#N/A	1.48863
O43395	U4/U6 small nuclear ribonucleoprotein Prp3	PRPF3	0.390888	1.48757	Not_significant	PRPF3	#N/A	1.48757
P55209	Nucleosome assembly protein 1-like 1	NAP1L1	0.286583	1.48652	Not_significant	NAP1L1	#N/A	1.48652
Q9UK45	U6 snRNA-associated Sm-like protein LSm7	LSM7	0.340918	1.48561	Not_significant	LSM7	#N/A	1.48561
Q92785	Zinc finger protein ubi-d4	DPF2	1.68943	1.48273	Significant	DPF2	1.48273	#N/A
O43251	RNA binding protein fox-1 homolog 2	RBFOX2	0.506344	1.47845	Not_significant	RBFOX2	#N/A	1.47845
Q9Y3C8	Ubiquitin-fold modifier-conjugating enzyme 1	UFC1	0.511684	1.47717	Not_significant	UFC1	#N/A	1.47717
Q8NE71	ATP-binding cassette sub-family F member 1	ABCF1	0.149038	1.47594	Not_significant	ABCF1	#N/A	1.47594
Q00534	Cyclin-dependent kinase 6	CDK6	0.380122	1.47485	Not_significant	CDK6	#N/A	1.47485
Q13131	5'-AMP-activated protein kinase catalytic subunit alpha-1	PRKAA1	0.426508	1.4689	Not_significant	PRKAA1	#N/A	1.4689
Q9BUH6	Protein PAXX	PAXX	0.352411	1.46755	Not_significant	PAXX	#N/A	1.46755
P36873	Serine/threonine-protein phosphatase PP1-gamma catalytic subunit	PPP1CC	0.531077	1.46614	Not_significant	PPP1CC	#N/A	1.46614
P25705	ATP synthase subunit alpha, mitochondrial	ATP5F1A	0.697491	1.46138	Not_significant	ATP5F1A	#N/A	1.46138
Q15397	Pumilio homolog 3	PUM3	0.461799	1.45936	Not_significant	PUM3	#N/A	1.45936
P20042	Eukaryotic translation initiation factor 2 subunit 2	EIF2S2	0.368268	1.45561	Not_significant	EIF2S2	#N/A	1.45561
Q9NQT4	Exosome complex component RRP46	EXOSC5	0.364081	1.45232	Not_significant	EXOSC5	#N/A	1.45232
Q15637	Splicing factor 1	SF1	0.612026	1.45182	Not_significant	SF1	#N/A	1.45182
Q9H3D4	Tumor protein 63	TP63	0.273928	1.44707	Not_significant	TP63	#N/A	1.44707
Q9Y285	Phenylalanine--tRNA ligase alpha subunit	FARSA	0.861239	1.44598	Not_significant	FARSA	#N/A	1.44598
P09382	Galectin-1	LGALS1	0.451606	1.44548	Not_significant	LGALS1	#N/A	1.44548
O00139	Kinesin-like protein KIF2A	KIF2A	0.998885	1.44125	Not_significant	KIF2A	#N/A	1.44125
P78371	T-complex protein 1 subunit beta	CCT2	0.445077	1.43882	Not_significant	CCT2	#N/A	1.43882
Q16658	Fascin	FSCN1	0.365604	1.43859	Not_significant	FSCN1	#N/A	1.43859
Q9NW64	Pre-mRNA-splicing factor RBM22	RBM22	0.464708	1.43665	Not_significant	RBM22	#N/A	1.43665
P68400	Casein kinase II subunit alpha	CSNK2A1	0.371056	1.43305	Not_significant	CSNK2A1	#N/A	1.43305
Q99615	DnaJ homolog subfamily C member 7	DNAJC7	0.429839	1.43273	Not_significant	DNAJC7	#N/A	1.43273
P53992	Protein transport protein Sec24C	SEC24C	0.438149	1.43271	Not_significant	SEC24C	#N/A	1.43271
O14818	Proteasome subunit alpha type-7	PSMA7	0.446878	1.43139	Not_significant	PSMA7	#N/A	1.43139
P61081	NEDD8-conjugating enzyme Ubc12	UBE2M	0.526833	1.43109	Not_significant	UBE2M	#N/A	1.43109
E9PRG8	Uncharacterized protein C11orf98	C11orf98	0.542077	1.42327	Not_significant	C11orf98	#N/A	1.42327
P42285	Exosome RNA helicase MTR4	MTREX	0.345152	1.42065	Not_significant	MTREX	#N/A	1.42065
P57740	Nuclear pore complex protein Nup107	NUP107	0.227015	1.4193	Not_significant	NUP107	#N/A	1.4193
P26368	Splicing factor U2AF 65 kDa subunit	U2AF2	0.237756	1.41882	Not_significant	U2AF2	#N/A	1.41882
P57088	Transmembrane protein 33	TMEM33	0.818315	1.4149	Not_significant	TMEM33	#N/A	1.4149
P49406	39S ribosomal protein L19, mitochondrial	MRPL19	0.647749	1.4141	Not_significant	MRPL19	#N/A	1.4141
P39656	Dolichyl-diphosphooligosaccharide--protein glycosyltransferase 48 kDa subunit	DDOST	0.707838	1.41159	Not_significant	DDOST	#N/A	1.41159
Q9NQS7	Inner centromere protein	INCENP	0.31309	1.40926	Not_significant	INCENP	#N/A	1.40926
Q13123	Protein Red	IK	0.282495	1.40898	Not_significant	IK	#N/A	1.40898
O60869	Endothelial differentiation-related factor 1	EDF1	0.308599	1.4086	Not_significant	EDF1	#N/A	1.4086
Q9NZM1	Myoferlin	MYOF	0.316125	1.40773	Not_significant	MYOF	#N/A	1.40773
P12268	Inosine-5'-monophosphate dehydrogenase 2	IMPDH2	0.913215	1.40727	Not_significant	IMPDH2	#N/A	1.40727
O60762	Dolichol-phosphate mannosyltransferase subunit 1	DPM1	0.451174	1.40696	Not_significant	DPM1	#N/A	1.40696
O75947	ATP synthase subunit d, mitochondrial	ATP5PD	0.36351	1.40687	Not_significant	ATP5PD	#N/A	1.40687
Q53GS9	U4/U6.U5 tri-snRNP-associated protein 2	USP39	0.381007	1.40597	Not_significant	USP39	#N/A	1.40597
Q8WUF5	RelA-associated inhibitor	PPP1R13L	0.356409	1.40461	Not_significant	PPP1R13L	#N/A	1.40461
Q9BQ61	Telomerase RNA component interacting RNase	TRIR	1.00768	1.39425	Not_significant	TRIR	#N/A	1.39425
P00403	Cytochrome c oxidase subunit 2	MT-CO2	0.468371	1.38983	Not_significant	MT-CO2	#N/A	1.38983
Q9Y5M8	Signal recognition particle receptor subunit beta	SRPRB	0.668713	1.38705	Not_significant	SRPRB	#N/A	1.38705
Q9H0C8	Integrin-linked kinase-associated serine/threonine phosphatase 2C	ILKAP	0.25766	1.38641	Not_significant	ILKAP	#N/A	1.38641
Q99460	26S proteasome non-ATPase regulatory subunit 1	PSMD1	0.441704	1.38451	Not_significant	PSMD1	#N/A	1.38451
P08238	Heat shock protein HSP 90-beta	HSP90AB1	0.325669	1.37544	Not_significant	HSP90AB1	#N/A	1.37544
Q9BTV4	Transmembrane protein 43	TMEM43	0.440989	1.37421	Not_significant	TMEM43	#N/A	1.37421
O00170	AH receptor-interacting protein	AIP	0.301029	1.37189	Not_significant	AIP	#N/A	1.37189
Q05D32	CTD small phosphatase-like protein 2	CTDSPL2	0.446824	1.37179	Not_significant	CTDSPL2	#N/A	1.37179
Q9Y6Y0	Influenza virus NS1A-binding protein	IVNS1ABP	1.24875	1.37122	Not_significant	IVNS1ABP	#N/A	1.37122
P10909	Clusterin	CLU	0.29649	1.36947	Not_significant	CLU	#N/A	1.36947
Q96E11	Ribosome-recycling factor, mitochondrial	MRRF	0.233716	1.36837	Not_significant	MRRF	#N/A	1.36837
Q92925	SWI/SNF-related matrix-associated actin-dependent regulator of chromatin subfamily D member 2	SMARCD2	0.993428	1.36505	Not_significant	SMARCD2	#N/A	1.36505
P35900	Keratin, type I cytoskeletal 20	KRT20	0.386853	1.36338	Not_significant	KRT20	#N/A	1.36338
P04075	Fructose-bisphosphate aldolase A	ALDOA	0.120373	1.36199	Not_significant	ALDOA	#N/A	1.36199
Q92922	SWI/SNF complex subunit SMARCC1	SMARCC1	0.328645	1.35818	Not_significant	SMARCC1	#N/A	1.35818
O60678	Protein arginine N-methyltransferase 3	PRMT3	0.488735	1.3455	Not_significant	PRMT3	#N/A	1.3455
O95168	NADH dehydrogenase [ubiquinone] 1 beta subcomplex subunit 4	NDUFB4	0.773769	1.34384	Not_significant	NDUFB4	#N/A	1.34384
P0DOX7	Immunoglobulin kappa light chain	1 SV=1	0.595173	1.34301	Not_significant	1 SV=1	#N/A	1.34301
P62714	Serine/threonine-protein phosphatase 2A catalytic subunit beta isoform	PPP2CB	0.436322	1.34261	Not_significant	PPP2CB	#N/A	1.34261
Q9Y4G6	Talin-2	TLN2	0.52923	1.3401	Not_significant	TLN2	#N/A	1.3401
Q9UQ35	Serine/arginine repetitive matrix protein 2	SRRM2	0.42876	1.33953	Not_significant	SRRM2	#N/A	1.33953
P50570	Dynamin-2	DNM2	0.601649	1.33911	Not_significant	DNM2	#N/A	1.33911
Q9P2I0	Cleavage and polyadenylation specificity factor subunit 2	CPSF2	0.722946	1.33819	Not_significant	CPSF2	#N/A	1.33819
Q9H4M9	EH domain-containing protein 1	EHD1	0.229948	1.33752	Not_significant	EHD1	#N/A	1.33752
Q15046	Lysine--tRNA ligase	KARS	0.444151	1.33505	Not_significant	KARS	#N/A	1.33505
Q5UIP0	Telomere-associated protein RIF1	RIF1	0.678158	1.33122	Not_significant	RIF1	#N/A	1.33122
Q9BX40	Protein LSM14 homolog B	LSM14B	0.839629	1.32908	Not_significant	LSM14B	#N/A	1.32908
Q9Y312	Protein AAR2 homolog	AAR2	0.441614	1.32885	Not_significant	AAR2	#N/A	1.32885
Q96FV9	THO complex subunit 1	THOC1	0.415954	1.32458	Not_significant	THOC1	#N/A	1.32458
Q9Y6E2	Basic leucine zipper and W2 domain-containing protein 2	BZW2	0.326965	1.32394	Not_significant	BZW2	#N/A	1.32394
Q96HE7	ERO1-like protein alpha	ERO1A	0.298666	1.32138	Not_significant	ERO1A	#N/A	1.32138
Q9GZM7	Tubulointerstitial nephritis antigen-like	TINAGL1	0.272967	1.32127	Not_significant	TINAGL1	#N/A	1.32127
Q12849	G-rich sequence factor 1	GRSF1	1.00568	1.3208	Not_significant	GRSF1	#N/A	1.3208
Q02297	Pro-neuregulin-1, membrane-bound isoform	NRG1	0.775963	1.31933	Not_significant	NRG1	#N/A	1.31933
Q9NPL8	Complex I assembly factor TIMMDC1, mitochondrial	TIMMDC1	1.47107	1.31722	Significant	TIMMDC1	1.31722	#N/A
Q9NVI1	Fanconi anemia group I protein	FANCI	0.612476	1.31111	Not_significant	FANCI	#N/A	1.31111
Q9UBS4	DnaJ homolog subfamily B member 11	DNAJB11	0.596027	1.30858	Not_significant	DNAJB11	#N/A	1.30858
Q9NUQ9	Protein FAM49B	FAM49B	0.723517	1.30857	Not_significant	FAM49B	#N/A	1.30857
Q13418	Integrin-linked protein kinase	ILK	0.569282	1.30851	Not_significant	ILK	#N/A	1.30851
P19623	Spermidine synthase	SRM	0.440464	1.3036	Not_significant	SRM	#N/A	1.3036
Q14980	Nuclear mitotic apparatus protein 1	NUMA1	0.44215	1.30238	Not_significant	NUMA1	#N/A	1.30238
Q9UKS6	Protein kinase C and casein kinase substrate in neurons protein 3	PACSIN3	0.538191	1.30119	Not_significant	PACSIN3	#N/A	1.30119
Q12874	Splicing factor 3A subunit 3	SF3A3	0.336396	1.29991	Not_significant	SF3A3	#N/A	1.29991
Q9NUQ6	SPATS2-like protein	SPATS2L	0.964841	1.29929	Not_significant	SPATS2L	#N/A	1.29929
Q86WX3	Active regulator of SIRT1	RPS19BP1	0.46183	1.29815	Not_significant	RPS19BP1	#N/A	1.29815
Q9Y2P8	RNA 3'-terminal phosphate cyclase-like protein	RCL1	0.722389	1.29573	Not_significant	RCL1	#N/A	1.29573
P55290	Cadherin-13	CDH13	0.232255	1.29483	Not_significant	CDH13	#N/A	1.29483
O00178	GTP-binding protein 1	GTPBP1	1.42966	1.29439	Significant	GTPBP1	1.29439	#N/A
P49748	Very long-chain specific acyl-CoA dehydrogenase, mitochondrial	ACADVL	0.194579	1.29415	Not_significant	ACADVL	#N/A	1.29415
P84085	ADP-ribosylation factor 5	ARF5	1.47301	1.29267	Significant	ARF5	1.29267	#N/A
P50416	Carnitine O-palmitoyltransferase 1, liver isoform	CPT1A	0.441285	1.29171	Not_significant	CPT1A	#N/A	1.29171
Q92615	La-related protein 4B	LARP4B	0.532179	1.29073	Not_significant	LARP4B	#N/A	1.29073
P11021	Endoplasmic reticulum chaperone BiP	HSPA5	1.44816	1.28987	Significant	HSPA5	1.28987	#N/A
P55265	Double-stranded RNA-specific adenosine deaminase	ADAR	0.450085	1.28837	Not_significant	ADAR	#N/A	1.28837
Q9Y5A9	YTH domain-containing family protein 2	YTHDF2	0.698277	1.28186	Not_significant	YTHDF2	#N/A	1.28186
Q13573	SNW domain-containing protein 1	SNW1	0.23695	1.28111	Not_significant	SNW1	#N/A	1.28111
O75131	Copine-3	CPNE3	0.392511	1.27917	Not_significant	CPNE3	#N/A	1.27917
Q5RKV6	Exosome complex component MTR3	EXOSC6	0.434134	1.27858	Not_significant	EXOSC6	#N/A	1.27858
O00151	PDZ and LIM domain protein 1	PDLIM1	0.151073	1.27338	Not_significant	PDLIM1	#N/A	1.27338
Q16186	Proteasomal ubiquitin receptor ADRM1	ADRM1	0.786931	1.26951	Not_significant	ADRM1	#N/A	1.26951
P53007	Tricarboxylate transport protein, mitochondrial	SLC25A1	0.363975	1.26882	Not_significant	SLC25A1	#N/A	1.26882
Q6IBS0	Twinfilin-2	TWF2	0.439255	1.26859	Not_significant	TWF2	#N/A	1.26859
P36542	ATP synthase subunit gamma, mitochondrial	ATP5F1C	0.904291	1.26822	Not_significant	ATP5F1C	#N/A	1.26822
P52294	Importin subunit alpha-5	KPNA1	0.587933	1.26687	Not_significant	KPNA1	#N/A	1.26687
Q9NPD3	Exosome complex component RRP41	EXOSC4	0.256396	1.26232	Not_significant	EXOSC4	#N/A	1.26232
Q09028	Histone-binding protein RBBP4	RBBP4	0.320146	1.25621	Not_significant	RBBP4	#N/A	1.25621
P18085	ADP-ribosylation factor 4	ARF4	0.66573	1.25587	Not_significant	ARF4	#N/A	1.25587
Q06787	Synaptic functional regulator FMR1	FMR1	0.741375	1.25454	Not_significant	FMR1	#N/A	1.25454
P31947	14-3-3 protein sigma	SFN	0.47075	1.25443	Not_significant	SFN	#N/A	1.25443
P36776	Lon protease homolog, mitochondrial	LONP1	0.500291	1.24437	Not_significant	LONP1	#N/A	1.24437
Q09161	Nuclear cap-binding protein subunit 1	NCBP1	0.427506	1.24437	Not_significant	NCBP1	#N/A	1.24437
P04183	Thymidine kinase, cytosolic	TK1	0.59294	1.24167	Not_significant	TK1	#N/A	1.24167
Q9Y2W2	WW domain-binding protein 11	WBP11	0.396149	1.23395	Not_significant	WBP11	#N/A	1.23395
P01834	Immunoglobulin kappa constant	IGKC	0.272938	1.2327	Not_significant	IGKC	#N/A	1.2327
P55884	Eukaryotic translation initiation factor 3 subunit B	EIF3B	0.275678	1.23195	Not_significant	EIF3B	#N/A	1.23195
Q6XQN6	Nicotinate phosphoribosyltransferase	NAPRT	0.290154	1.23143	Not_significant	NAPRT	#N/A	1.23143
Q9H307	Pinin	PNN	0.462874	1.22958	Not_significant	PNN	#N/A	1.22958
Q8WU90	Zinc finger CCCH domain-containing protein 15	ZC3H15	0.597889	1.2271	Not_significant	ZC3H15	#N/A	1.2271
P55072	Transitional endoplasmic reticulum ATPase	VCP	0.121493	1.22673	Not_significant	VCP	#N/A	1.22673
Q14166	Tubulin--tyrosine ligase-like protein 12	TTLL12	0.328965	1.22384	Not_significant	TTLL12	#N/A	1.22384
P61224	Ras-related protein Rap-1b	RAP1B	0.547958	1.22127	Not_significant	RAP1B	#N/A	1.22127
P49589	Cysteine--tRNA ligase, cytoplasmic	CARS	0.28373	1.21864	Not_significant	CARS	#N/A	1.21864
Q9UNX4	WD repeat-containing protein 3	WDR3	0.418287	1.21556	Not_significant	WDR3	#N/A	1.21556
O75165	DnaJ homolog subfamily C member 13	DNAJC13	0.340854	1.214	Not_significant	DNAJC13	#N/A	1.214
O95433	Activator of 90 kDa heat shock protein ATPase homolog 1	AHSA1	0.494414	1.21376	Not_significant	AHSA1	#N/A	1.21376
O43813	Glutathione S-transferase LANCL1	LANCL1	0.532352	1.21286	Not_significant	LANCL1	#N/A	1.21286
Q3B726	DNA-directed RNA polymerase I subunit RPA43	TWISTNB	0.324484	1.21144	Not_significant	TWISTNB	#N/A	1.21144
O00629	Importin subunit alpha-3	KPNA4	0.185287	1.21025	Not_significant	KPNA4	#N/A	1.21025
O00468	Agrin	AGRN	0.414259	1.2095	Not_significant	AGRN	#N/A	1.2095
P10809	60 kDa heat shock protein, mitochondrial	HSPD1	0.530131	1.20718	Not_significant	HSPD1	#N/A	1.20718
Q9UHV9	Prefoldin subunit 2	PFDN2	0.297175	1.20588	Not_significant	PFDN2	#N/A	1.20588
Q96EY1	DnaJ homolog subfamily A member 3, mitochondrial	DNAJA3	1.44455	1.20447	Significant	DNAJA3	1.20447	#N/A
P61204	ADP-ribosylation factor 3	ARF3	0.654862	1.20255	Not_significant	ARF3	#N/A	1.20255
Q9NYL4	Peptidyl-prolyl cis-trans isomerase FKBP11	FKBP11	0.325288	1.19813	Not_significant	FKBP11	#N/A	1.19813
P33993	DNA replication licensing factor MCM7	MCM7	0.875685	1.19513	Not_significant	MCM7	#N/A	1.19513
Q96JY6	PDZ and LIM domain protein 2	PDLIM2	0.185412	1.19394	Not_significant	PDLIM2	#N/A	1.19394
Q03519	Antigen peptide transporter 2	TAP2	0.935907	1.19391	Not_significant	TAP2	#N/A	1.19391
P07737	Profilin-1	PFN1	0.118871	1.19047	Not_significant	PFN1	#N/A	1.19047
P23381	Tryptophan--tRNA ligase, cytoplasmic	WARS	0.730586	1.1889	Not_significant	WARS	#N/A	1.1889
Q02878	60S ribosomal protein L6	RPL6	0.581835	1.18889	Not_significant	RPL6	#N/A	1.18889
Q9H0D6	5'-3' exoribonuclease 2	XRN2	0.431261	1.1867	Not_significant	XRN2	#N/A	1.1867
P23526	Adenosylhomocysteinase	AHCY	0.365772	1.18192	Not_significant	AHCY	#N/A	1.18192
P11166	Solute carrier family 2, facilitated glucose transporter member 1	SLC2A1	0.724271	1.1819	Not_significant	SLC2A1	#N/A	1.1819
P41252	Isoleucine--tRNA ligase, cytoplasmic	IARS	0.545153	1.17195	Not_significant	IARS	#N/A	1.17195
Q7KZN9	Cytochrome c oxidase assembly protein COX15 homolog	COX15	1.30142	1.17126	Significant	COX15	1.17126	#N/A
O95602	DNA-directed RNA polymerase I subunit RPA1	POLR1A	0.363485	1.16887	Not_significant	POLR1A	#N/A	1.16887
Q96DI7	U5 small nuclear ribonucleoprotein 40 kDa protein	SNRNP40	0.318043	1.16867	Not_significant	SNRNP40	#N/A	1.16867
P13928	Annexin A8	ANXA8	0.656622	1.16675	Not_significant	ANXA8	#N/A	1.16675
P06493	Cyclin-dependent kinase 1	CDK1	0.513074	1.16563	Not_significant	CDK1	#N/A	1.16563
O15160	DNA-directed RNA polymerases I and III subunit RPAC1	POLR1C	0.523904	1.16522	Not_significant	POLR1C	#N/A	1.16522
Q14974	Importin subunit beta-1	KPNB1	0.419296	1.16336	Not_significant	KPNB1	#N/A	1.16336
Q12834	Cell division cycle protein 20 homolog	CDC20	0.609935	1.163	Not_significant	CDC20	#N/A	1.163
O95793	Double-stranded RNA-binding protein Staufen homolog 1	STAU1	2.07839	1.16179	Significant	STAU1	1.16179	#N/A
Q9H3U1	Protein unc-45 homolog A	UNC45A	0.775779	1.15958	Not_significant	UNC45A	#N/A	1.15958
P30048	Thioredoxin-dependent peroxide reductase, mitochondrial	PRDX3	0.419385	1.15869	Not_significant	PRDX3	#N/A	1.15869
P08134	Rho-related GTP-binding protein RhoC	RHOC	0.267316	1.15837	Not_significant	RHOC	#N/A	1.15837
P48643	T-complex protein 1 subunit epsilon	CCT5	0.421046	1.15724	Not_significant	CCT5	#N/A	1.15724
Q6P4A7	Sideroflexin-4	SFXN4	0.423135	1.1542	Not_significant	SFXN4	#N/A	1.1542
Q15654	Thyroid receptor-interacting protein 6	TRIP6	0.398052	1.1541	Not_significant	TRIP6	#N/A	1.1541
Q9H4I3	TraB domain-containing protein	TRABD	0.903895	1.1536	Not_significant	TRABD	#N/A	1.1536
O75251	NADH dehydrogenase [ubiquinone] iron-sulfur protein 7, mitochondrial	NDUFS7	0.737896	1.15264	Not_significant	NDUFS7	#N/A	1.15264
Q71U36	Tubulin alpha-1A chain	TUBA1A	0.714004	1.14997	Not_significant	TUBA1A	#N/A	1.14997
P29401	Transketolase	TKT	0.37319	1.14881	Not_significant	TKT	#N/A	1.14881
Q13572	Inositol-tetrakisphosphate 1-kinase	ITPK1	0.314355	1.14766	Not_significant	ITPK1	#N/A	1.14766
P50990	T-complex protein 1 subunit theta	CCT8	0.414135	1.14659	Not_significant	CCT8	#N/A	1.14659
O43660	Pleiotropic regulator 1	PLRG1	0.237134	1.14509	Not_significant	PLRG1	#N/A	1.14509
Q8WXX5	DnaJ homolog subfamily C member 9	DNAJC9	0.6374	1.14255	Not_significant	DNAJC9	#N/A	1.14255
P17987	T-complex protein 1 subunit alpha	TCP1	0.574195	1.1416	Not_significant	TCP1	#N/A	1.1416
Q9NVI7	ATPase family AAA domain-containing protein 3A	ATAD3A	2.07962	1.14118	Significant	ATAD3A	1.14118	#N/A
Q9P0V9	Septin-10	sept10	1.28489	1.14056	Not_significant	sept10	#N/A	1.14056
P62879	Guanine nucleotide-binding protein G(I)/G(S)/G(T) subunit beta-2	GNB2	0.204809	1.13872	Not_significant	GNB2	#N/A	1.13872
Q9Y314	Nitric oxide synthase-interacting protein	NOSIP	0.387624	1.13788	Not_significant	NOSIP	#N/A	1.13788
P53621	Coatomer subunit alpha	COPA	0.439557	1.13746	Not_significant	COPA	#N/A	1.13746
Q8WYP5	Protein ELYS	AHCTF1	0.497879	1.13308	Not_significant	AHCTF1	#N/A	1.13308
Q9Y2R4	Probable ATP-dependent RNA helicase DDX52	DDX52	0.688877	1.12942	Not_significant	DDX52	#N/A	1.12942
O75533	Splicing factor 3B subunit 1	SF3B1	0.374163	1.12907	Not_significant	SF3B1	#N/A	1.12907
Q12899	Tripartite motif-containing protein 26	TRIM26	0.443807	1.12752	Not_significant	TRIM26	#N/A	1.12752
Q9Y3C1	Nucleolar protein 16	NOP16	1.00244	1.12524	Not_significant	NOP16	#N/A	1.12524
Q9UJS0	Calcium-binding mitochondrial carrier protein Aralar2	SLC25A13	0.66909	1.12321	Not_significant	SLC25A13	#N/A	1.12321
P00533	Epidermal growth factor receptor	EGFR	1.06718	1.12096	Not_significant	EGFR	#N/A	1.12096
O60547	GDP-mannose 4,6 dehydratase	GMDS	0.423515	1.12088	Not_significant	GMDS	#N/A	1.12088
Q96RF0	Sorting nexin-18	SNX18	0.816265	1.12007	Not_significant	SNX18	#N/A	1.12007
Q9H9Y6	DNA-directed RNA polymerase I subunit RPA2	POLR1B	0.255623	1.12004	Not_significant	POLR1B	#N/A	1.12004
P00558	Phosphoglycerate kinase 1	PGK1	0.133814	1.11926	Not_significant	PGK1	#N/A	1.11926
P43487	Ran-specific GTPase-activating protein	RANBP1	0.269	1.11742	Not_significant	RANBP1	#N/A	1.11742
P40227	T-complex protein 1 subunit zeta	CCT6A	0.221283	1.11587	Not_significant	CCT6A	#N/A	1.11587
P61221	ATP-binding cassette sub-family E member 1	ABCE1	0.733574	1.11319	Not_significant	ABCE1	#N/A	1.11319
P61106	Ras-related protein Rab-14	RAB14	0.721504	1.11248	Not_significant	RAB14	#N/A	1.11248
Q9UDY2	Tight junction protein ZO-2	TJP2	0.371656	1.11075	Not_significant	TJP2	#N/A	1.11075
P08621	U1 small nuclear ribonucleoprotein 70 kDa	SNRNP70	0.721122	1.10638	Not_significant	SNRNP70	#N/A	1.10638
P28370	Probable global transcription activator SNF2L1	SMARCA1	0.197861	1.10408	Not_significant	SMARCA1	#N/A	1.10408
P58107	Epiplakin	EPPK1	0.185954	1.10248	Not_significant	EPPK1	#N/A	1.10248
P98175	RNA-binding protein 10	RBM10	0.323144	1.10073	Not_significant	RBM10	#N/A	1.10073
O43172	U4/U6 small nuclear ribonucleoprotein Prp4	PRPF4	0.513818	1.10038	Not_significant	PRPF4	#N/A	1.10038
Q9Y3B7	39S ribosomal protein L11, mitochondrial	MRPL11	0.590407	1.09903	Not_significant	MRPL11	#N/A	1.09903
Q5SSJ5	Heterochromatin protein 1-binding protein 3	HP1BP3	0.308615	1.09853	Not_significant	HP1BP3	#N/A	1.09853
P31431	Syndecan-4	SDC4	2.5485	1.09723	Significant	SDC4	1.09723	#N/A
Q96KB5	Lymphokine-activated killer T-cell-originated protein kinase	PBK	0.403748	1.09622	Not_significant	PBK	#N/A	1.09622
P04792	Heat shock protein beta-1	HSPB1	0.310574	1.09492	Not_significant	HSPB1	#N/A	1.09492
P54652	Heat shock-related 70 kDa protein 2	HSPA2	0.817437	1.0946	Not_significant	HSPA2	#N/A	1.0946
Q6P2Q9	Pre-mRNA-processing-splicing factor 8	PRPF8	0.340082	1.09129	Not_significant	PRPF8	#N/A	1.09129
P62316	Small nuclear ribonucleoprotein Sm D2	SNRPD2	0.438525	1.08947	Not_significant	SNRPD2	#N/A	1.08947
O75534	Cold shock domain-containing protein E1	CSDE1	0.977452	1.08919	Not_significant	CSDE1	#N/A	1.08919
P11142	Heat shock cognate 71 kDa protein	HSPA8	1.4518	1.0873	Significant	HSPA8	1.0873	#N/A
Q53GQ0	Very-long-chain 3-oxoacyl-CoA reductase	HSD17B12	0.858442	1.08417	Not_significant	HSD17B12	#N/A	1.08417
Q6NYC8	Phostensin	PPP1R18	0.627688	1.08403	Not_significant	PPP1R18	#N/A	1.08403
O60716	Catenin delta-1	CTNND1	0.498332	1.0831	Not_significant	CTNND1	#N/A	1.0831
P50991	T-complex protein 1 subunit delta	CCT4	0.390429	1.08302	Not_significant	CCT4	#N/A	1.08302
P49674	Casein kinase I isoform epsilon	CSNK1E	0.716179	1.08295	Not_significant	CSNK1E	#N/A	1.08295
P05141	ADP/ATP translocase 2	SLC25A5	1.09885	1.08217	Not_significant	SLC25A5	#N/A	1.08217
P22223	Cadherin-3	CDH3	0.337793	1.08106	Not_significant	CDH3	#N/A	1.08106
Q15436	Protein transport protein Sec23A	SEC23A	0.30639	1.07898	Not_significant	SEC23A	#N/A	1.07898
Q8WWY3	U4/U6 small nuclear ribonucleoprotein Prp31	PRPF31	0.379116	1.07847	Not_significant	PRPF31	#N/A	1.07847
P19823	Inter-alpha-trypsin inhibitor heavy chain H2	ITIH2	0.343298	1.0756	Not_significant	ITIH2	#N/A	1.0756
P61163	Alpha-centractin	ACTR1A	0.52144	1.07525	Not_significant	ACTR1A	#N/A	1.07525
P46060	Ran GTPase-activating protein 1	RANGAP1	0.388889	1.07282	Not_significant	RANGAP1	#N/A	1.07282
Q8IZL8	Proline-, glutamic acid- and leucine-rich protein 1	PELP1	0.329368	1.06762	Not_significant	PELP1	#N/A	1.06762
Q9UBX3	Mitochondrial dicarboxylate carrier	SLC25A10	1.46922	1.06713	Significant	SLC25A10	1.06713	#N/A
O95619	YEATS domain-containing protein 4	YEATS4	1.65061	1.06582	Significant	YEATS4	1.06582	#N/A
P31948	Stress-induced-phosphoprotein 1	STIP1	0.189802	1.06497	Not_significant	STIP1	#N/A	1.06497
P14866	Heterogeneous nuclear ribonucleoprotein L	HNRNPL	0.483504	1.06491	Not_significant	HNRNPL	#N/A	1.06491
Q14142	Tripartite motif-containing protein 14	TRIM14	0.282088	1.06407	Not_significant	TRIM14	#N/A	1.06407
P26583	High mobility group protein B2	HMGB2	0.202714	1.06324	Not_significant	HMGB2	#N/A	1.06324
Q12788	Transducin beta-like protein 3	TBL3	0.296863	1.0623	Not_significant	TBL3	#N/A	1.0623
P36578	60S ribosomal protein L4	RPL4	0.666376	1.06156	Not_significant	RPL4	#N/A	1.06156
P51149	Ras-related protein Rab-7a	RAB7A	0.204091	1.0566	Not_significant	RAB7A	#N/A	1.0566
Q99832	T-complex protein 1 subunit eta	CCT7	0.564422	1.0521	Not_significant	CCT7	#N/A	1.0521
Q9BYX2	TBC1 domain family member 2A	TBC1D2	0.652851	1.05156	Not_significant	TBC1D2	#N/A	1.05156
Q15758	Neutral amino acid transporter B(0)	SLC1A5	0.486977	1.05122	Not_significant	SLC1A5	#N/A	1.05122
O75663	TIP41-like protein	TIPRL	0.359285	1.05046	Not_significant	TIPRL	#N/A	1.05046
O43175	D-3-phosphoglycerate dehydrogenase	PHGDH	0.25804	1.04736	Not_significant	PHGDH	#N/A	1.04736
Q03518	Antigen peptide transporter 1	TAP1	0.221704	1.04699	Not_significant	TAP1	#N/A	1.04699
Q13753	Laminin subunit gamma-2	LAMC2	1.0338	1.04532	Not_significant	LAMC2	#N/A	1.04532
P21589	5'-nucleotidase	NT5E	0.655915	1.04301	Not_significant	NT5E	#N/A	1.04301
P49720	Proteasome subunit beta type-3	PSMB3	0.985156	1.042	Not_significant	PSMB3	#N/A	1.042
Q9BXP5	Serrate RNA effector molecule homolog	SRRT	0.475505	1.03922	Not_significant	SRRT	#N/A	1.03922
P29558	RNA-binding motif, single-stranded-interacting protein 1	RBMS1	0.325148	1.03625	Not_significant	RBMS1	#N/A	1.03625
P43490	Nicotinamide phosphoribosyltransferase	NAMPT	0.56743	1.03488	Not_significant	NAMPT	#N/A	1.03488
P09012	U1 small nuclear ribonucleoprotein A	SNRPA	0.197407	1.03456	Not_significant	SNRPA	#N/A	1.03456
P68366	Tubulin alpha-4A chain	TUBA4A	0.727428	1.03388	Not_significant	TUBA4A	#N/A	1.03388
Q86W92	Liprin-beta-1	PPFIBP1	0.657499	1.02941	Not_significant	PPFIBP1	#N/A	1.02941
P99999	Cytochrome c	CYCS	0.282844	1.02796	Not_significant	CYCS	#N/A	1.02796
Q7L014	Probable ATP-dependent RNA helicase DDX46	DDX46	0.138913	1.0273	Not_significant	DDX46	#N/A	1.0273
P62312	U6 snRNA-associated Sm-like protein LSm6	LSM6	0.367147	1.01996	Not_significant	LSM6	#N/A	1.01996
Q9NYF8	Bcl-2-associated transcription factor 1	BCLAF1	0.930279	1.01728	Not_significant	BCLAF1	#N/A	1.01728
P31040	Succinate dehydrogenase [ubiquinone] flavoprotein subunit, mitochondrial	SDHA	1.38234	1.01451	Significant	SDHA	1.01451	#N/A
P62306	Small nuclear ribonucleoprotein F	SNRPF	0.425422	1.013	Not_significant	SNRPF	#N/A	1.013
Q14151	Scaffold attachment factor B2	SAFB2	0.233883	1.01265	Not_significant	SAFB2	#N/A	1.01265
Q969M3	Protein YIPF5	YIPF5	0.253338	1.01166	Not_significant	YIPF5	#N/A	1.01166
Q9NRF8	CTP synthase 2	CTPS2	1.01617	1.00583	Not_significant	CTPS2	#N/A	1.00583
O95239	Chromosome-associated kinesin KIF4A	KIF4A	0.221269	0.999837	Not_significant	KIF4A	#N/A	0.999837
O75643	U5 small nuclear ribonucleoprotein 200 kDa helicase	SNRNP200	0.440579	0.999586	Not_significant	SNRNP200	#N/A	0.999586
Q49A26	Putative oxidoreductase GLYR1	GLYR1	2.02851	0.99771	Significant	GLYR1	0.99771	#N/A
P62899	60S ribosomal protein L31	RPL31	1.39753	0.996011	Significant	RPL31	0.996011	#N/A
Q96FF9	Sororin	CDCA5	0.3089	0.995915	Not_significant	CDCA5	#N/A	0.995915
P51116	Fragile X mental retardation syndrome-related protein 2	FXR2	0.611892	0.994723	Not_significant	FXR2	#N/A	0.994723
Q9NQG5	Regulation of nuclear pre-mRNA domain-containing protein 1B	RPRD1B	0.265636	0.993137	Not_significant	RPRD1B	#N/A	0.993137
P49915	GMP synthase [glutamine-hydrolyzing]	GMPS	0.623926	0.99045	Not_significant	GMPS	#N/A	0.99045
Q8WV41	Sorting nexin-33	SNX33	0.488858	0.985752	Not_significant	SNX33	#N/A	0.985752
Q9NR12	PDZ and LIM domain protein 7	PDLIM7	0.542273	0.984309	Not_significant	PDLIM7	#N/A	0.984309
O96019	Actin-like protein 6A	ACTL6A	0.363138	0.97508	Not_significant	ACTL6A	#N/A	0.97508
Q13751	Laminin subunit beta-3	LAMB3	0.869296	0.974472	Not_significant	LAMB3	#N/A	0.974472
O60313	Dynamin-like 120 kDa protein, mitochondrial	OPA1	1.60716	0.973353	Significant	OPA1	0.973353	#N/A
Q8WVY7	Ubiquitin-like domain-containing CTD phosphatase 1	UBLCP1	0.328704	0.972592	Not_significant	UBLCP1	#N/A	0.972592
Q8WUM0	Nuclear pore complex protein Nup133	NUP133	0.429653	0.970064	Not_significant	NUP133	#N/A	0.970064
Q6P1M0	Long-chain fatty acid transport protein 4	SLC27A4	0.714953	0.969768	Not_significant	SLC27A4	#N/A	0.969768
Q9BQ67	Glutamate-rich WD repeat-containing protein 1	GRWD1	0.895266	0.969528	Not_significant	GRWD1	#N/A	0.969528
Q9Y324	rRNA-processing protein FCF1 homolog	FCF1	0.417195	0.968025	Not_significant	FCF1	#N/A	0.968025
P13010	X-ray repair cross-complementing protein 5	XRCC5	0.438488	0.965658	Not_significant	XRCC5	#N/A	0.965658
Q13838	Spliceosome RNA helicase DDX39B	DDX39B	0.395245	0.964963	Not_significant	DDX39B	#N/A	0.964963
P42696	RNA-binding protein 34	RBM34	0.28293	0.963532	Not_significant	RBM34	#N/A	0.963532
P28482	Mitogen-activated protein kinase 1	MAPK1	0.839663	0.961444	Not_significant	MAPK1	#N/A	0.961444
Q9NXE8	Pre-mRNA-splicing factor CWC25 homolog	CWC25	0.27044	0.960974	Not_significant	CWC25	#N/A	0.960974
Q01130	Serine/arginine-rich splicing factor 2	SRSF2	0.209845	0.960665	Not_significant	SRSF2	#N/A	0.960665
O75439	Mitochondrial-processing peptidase subunit beta	PMPCB	0.474676	0.95892	Not_significant	PMPCB	#N/A	0.95892
P06396	Gelsolin	GSN	0.933623	0.958906	Not_significant	GSN	#N/A	0.958906
P18077	60S ribosomal protein L35a	RPL35A	1.14224	0.957782	Not_significant	RPL35A	#N/A	0.957782
Q96EY4	Translation machinery-associated protein 16	TMA16	0.450749	0.957148	Not_significant	TMA16	#N/A	0.957148
P31930	Cytochrome b-c1 complex subunit 1, mitochondrial	UQCRC1	0.653274	0.957108	Not_significant	UQCRC1	#N/A	0.957108
P50995	Annexin A11	ANXA11	0.235677	0.954008	Not_significant	ANXA11	#N/A	0.954008
Q14512	Fibroblast growth factor-binding protein 1	FGFBP1	0.143696	0.951958	Not_significant	FGFBP1	#N/A	0.951958
P78347	General transcription factor II-I	GTF2I	0.374171	0.949717	Not_significant	GTF2I	#N/A	0.949717
Q9NR30	Nucleolar RNA helicase 2	DDX21	0.507571	0.948654	Not_significant	DDX21	#N/A	0.948654
Q9UHR5	SAP30-binding protein	SAP30BP	0.328282	0.946575	Not_significant	SAP30BP	#N/A	0.946575
P49327	Fatty acid synthase	FASN	0.275852	0.946562	Not_significant	FASN	#N/A	0.946562
Q96GQ7	Probable ATP-dependent RNA helicase DDX27	DDX27	0.68497	0.945755	Not_significant	DDX27	#N/A	0.945755
O60568	Multifunctional procollagen lysine hydroxylase and glycosyltransferase LH3	PLOD3	0.753116	0.944491	Not_significant	PLOD3	#N/A	0.944491
Q7Z2W4	Zinc finger CCCH-type antiviral protein 1	ZC3HAV1	2.65286	0.935931	Significant	ZC3HAV1	0.935931	#N/A
Q8WXH0	Nesprin-2	SYNE2	0.170648	0.934831	Not_significant	SYNE2	#N/A	0.934831
P31153	S-adenosylmethionine synthase isoform type-2	MAT2A	0.778423	0.931249	Not_significant	MAT2A	#N/A	0.931249
Q16678	Cytochrome P450 1B1	CYP1B1	0.291228	0.92726	Not_significant	CYP1B1	#N/A	0.92726
Q86X55	Histone-arginine methyltransferase CARM1	CARM1	0.141808	0.924681	Not_significant	CARM1	#N/A	0.924681
P16220	Cyclic AMP-responsive element-binding protein 1	CREB1	0.274956	0.923316	Not_significant	CREB1	#N/A	0.923316
P02675	Fibrinogen beta chain	FGB	0.305011	0.922044	Not_significant	FGB	#N/A	0.922044
Q9HCY8	Protein S100-A14	S100A14	0.247605	0.920563	Not_significant	S100A14	#N/A	0.920563
Q5T440	Putative transferase CAF17, mitochondrial	IBA57	0.488238	0.919911	Not_significant	IBA57	#N/A	0.919911
P68371	Tubulin beta-4B chain	TUBB4B	0.698262	0.918457	Not_significant	TUBB4B	#N/A	0.918457
Q01469	Fatty acid-binding protein 5	FABP5	0.194435	0.91501	Not_significant	FABP5	#N/A	0.91501
Q6UN15	Pre-mRNA 3'-end-processing factor FIP1	FIP1L1	0.917523	0.912291	Not_significant	FIP1L1	#N/A	0.912291
P21333	Filamin-A	FLNA	0.347332	0.911032	Not_significant	FLNA	#N/A	0.911032
Q92945	Far upstream element-binding protein 2	KHSRP	0.623642	0.910165	Not_significant	KHSRP	#N/A	0.910165
P47914	60S ribosomal protein L29	RPL29	0.721164	0.908416	Not_significant	RPL29	#N/A	0.908416
P27824	Calnexin	CANX	0.396933	0.907925	Not_significant	CANX	#N/A	0.907925
P49368	T-complex protein 1 subunit gamma	CCT3	0.282434	0.90666	Not_significant	CCT3	#N/A	0.90666
Q9NVX2	Notchless protein homolog 1	NLE1	0.555525	0.90253	Not_significant	NLE1	#N/A	0.90253
Q96PU5	E3 ubiquitin-protein ligase NEDD4-like	NEDD4L	0.505431	0.902201	Not_significant	NEDD4L	#N/A	0.902201
P50750	Cyclin-dependent kinase 9	CDK9	0.359284	0.901844	Not_significant	CDK9	#N/A	0.901844
Q9GZR2	RNA exonuclease 4	REXO4	0.308102	0.897404	Not_significant	REXO4	#N/A	0.897404
P04406	Glyceraldehyde-3-phosphate dehydrogenase	GAPDH	0.127574	0.895339	Not_significant	GAPDH	#N/A	0.895339
P12004	Proliferating cell nuclear antigen	PCNA	0.560547	0.895141	Not_significant	PCNA	#N/A	0.895141
Q5T0W9	Protein FAM83B	FAM83B	0.645768	0.892721	Not_significant	FAM83B	#N/A	0.892721
Q9NX02	NACHT, LRR and PYD domains-containing protein 2	NLRP2	0.369659	0.892467	Not_significant	NLRP2	#N/A	0.892467
P19388	DNA-directed RNA polymerases I, II, and III subunit RPABC1	POLR2E	0.328274	0.890689	Not_significant	POLR2E	#N/A	0.890689
Q9Y570	Protein phosphatase methylesterase 1	PPME1	0.162453	0.889207	Not_significant	PPME1	#N/A	0.889207
P83881	60S ribosomal protein L36a	RPL36A	0.5948	0.888614	Not_significant	RPL36A	#N/A	0.888614
P11586	C-1-tetrahydrofolate synthase, cytoplasmic	MTHFD1	0.325277	0.887927	Not_significant	MTHFD1	#N/A	0.887927
Q12906	Interleukin enhancer-binding factor 3	ILF3	0.436763	0.886449	Not_significant	ILF3	#N/A	0.886449
Q8NFW8	N-acylneuraminate cytidylyltransferase	CMAS	0.965577	0.88375	Not_significant	CMAS	#N/A	0.88375
P31025	Lipocalin-1	LCN1	0.207208	0.881841	Not_significant	LCN1	#N/A	0.881841
Q9H089	Large subunit GTPase 1 homolog	LSG1	0.443553	0.880481	Not_significant	LSG1	#N/A	0.880481
P11413	Glucose-6-phosphate 1-dehydrogenase	G6PD	0.213867	0.876708	Not_significant	G6PD	#N/A	0.876708
P35221	Catenin alpha-1	CTNNA1	0.360171	0.876166	Not_significant	CTNNA1	#N/A	0.876166
Q16540	39S ribosomal protein L23, mitochondrial	MRPL23	0.452676	0.875239	Not_significant	MRPL23	#N/A	0.875239
Q9BVP2	Guanine nucleotide-binding protein-like 3	GNL3	0.354566	0.874356	Not_significant	GNL3	#N/A	0.874356
P12236	ADP/ATP translocase 3	SLC25A6	1.04119	0.871479	Not_significant	SLC25A6	#N/A	0.871479
Q9Y3A4	Ribosomal RNA-processing protein 7 homolog A	RRP7A	0.338358	0.871119	Not_significant	RRP7A	#N/A	0.871119
P26639	Threonine--tRNA ligase, cytoplasmic	TARS	0.200002	0.871114	Not_significant	TARS	#N/A	0.871114
Q9Y520	Protein PRRC2C	PRRC2C	0.463892	0.867985	Not_significant	PRRC2C	#N/A	0.867985
O15226	NF-kappa-B-repressing factor	NKRF	0.948455	0.865246	Not_significant	NKRF	#N/A	0.865246
O94901	SUN domain-containing protein 1	SUN1	0.390936	0.86345	Not_significant	SUN1	#N/A	0.86345
Q6ZRV2	Protein FAM83H	FAM83H	0.482788	0.863199	Not_significant	FAM83H	#N/A	0.863199
Q15334	Lethal(2) giant larvae protein homolog 1	LLGL1	0.370337	0.862269	Not_significant	LLGL1	#N/A	0.862269
Q9Y333	U6 snRNA-associated Sm-like protein LSm2	LSM2	0.37344	0.86169	Not_significant	LSM2	#N/A	0.86169
P08579	U2 small nuclear ribonucleoprotein B''	SNRPB2	0.40472	0.859742	Not_significant	SNRPB2	#N/A	0.859742
O95292	Vesicle-associated membrane protein-associated protein B/C	VAPB	0.639814	0.858911	Not_significant	VAPB	#N/A	0.858911
P84098	60S ribosomal protein L19	RPL19	0.46564	0.858728	Not_significant	RPL19	#N/A	0.858728
Q9NX58	Cell growth-regulating nucleolar protein	LYAR	0.392231	0.856105	Not_significant	LYAR	#N/A	0.856105
Q0VDF9	Heat shock 70 kDa protein 14	HSPA14	0.340586	0.855196	Not_significant	HSPA14	#N/A	0.855196
P55081	Microfibrillar-associated protein 1	MFAP1	0.451786	0.853332	Not_significant	MFAP1	#N/A	0.853332
P46734	Dual specificity mitogen-activated protein kinase kinase 3	MAP2K3	0.686489	0.849484	Not_significant	MAP2K3	#N/A	0.849484
P63151	Serine/threonine-protein phosphatase 2A 55 kDa regulatory subunit B alpha isoform	PPP2R2A	0.659187	0.849304	Not_significant	PPP2R2A	#N/A	0.849304
P13639	Elongation factor 2	EEF2	0.38367	0.847086	Not_significant	EEF2	#N/A	0.847086
P34932	Heat shock 70 kDa protein 4	HSPA4	0.604179	0.846035	Not_significant	HSPA4	#N/A	0.846035
Q9Y3A2	Probable U3 small nucleolar RNA-associated protein 11	UTP11	0.863099	0.846015	Not_significant	UTP11	#N/A	0.846015
P47985	Cytochrome b-c1 complex subunit Rieske, mitochondrial	UQCRFS1	1.19209	0.845665	Not_significant	UQCRFS1	#N/A	0.845665
P07996	Thrombospondin-1	THBS1	1.68854	0.845034	Significant	THBS1	0.845034	#N/A
Q9NSC5	Homer protein homolog 3	HOMER3	1.12094	0.842409	Not_significant	HOMER3	#N/A	0.842409
Q9H7B2	Ribosome production factor 2 homolog	RPF2	0.244153	0.839829	Not_significant	RPF2	#N/A	0.839829
Q15428	Splicing factor 3A subunit 2	SF3A2	1.11374	0.839616	Not_significant	SF3A2	#N/A	0.839616
O00515	Ladinin-1	LAD1	0.478857	0.837513	Not_significant	LAD1	#N/A	0.837513
P01023	Alpha-2-macroglobulin	A2M	0.817616	0.834949	Not_significant	A2M	#N/A	0.834949
P46940	Ras GTPase-activating-like protein IQGAP1	IQGAP1	0.317796	0.834709	Not_significant	IQGAP1	#N/A	0.834709
Q14145	Kelch-like ECH-associated protein 1	KEAP1	0.135756	0.834545	Not_significant	KEAP1	#N/A	0.834545
O00458	Interferon-related developmental regulator 1	IFRD1	0.402634	0.834513	Not_significant	IFRD1	#N/A	0.834513
P09211	Glutathione S-transferase P	GSTP1	0.101293	0.832247	Not_significant	GSTP1	#N/A	0.832247
P06733	Alpha-enolase	ENO1	0.212661	0.830822	Not_significant	ENO1	#N/A	0.830822
P48634	Protein PRRC2A	PRRC2A	0.117487	0.828432	Not_significant	PRRC2A	#N/A	0.828432
Q9GZL7	Ribosome biogenesis protein WDR12	WDR12	0.546987	0.827745	Not_significant	WDR12	#N/A	0.827745
P36952	Serpin B5	SERPINB5	0.491335	0.821699	Not_significant	SERPINB5	#N/A	0.821699
P48444	Coatomer subunit delta	ARCN1	0.123194	0.821216	Not_significant	ARCN1	#N/A	0.821216
Q9UBE0	SUMO-activating enzyme subunit 1	SAE1	0.483583	0.815333	Not_significant	SAE1	#N/A	0.815333
Q6P1N0	Coiled-coil and C2 domain-containing protein 1A	CC2D1A	0.543994	0.814461	Not_significant	CC2D1A	#N/A	0.814461
O15213	WD repeat-containing protein 46	WDR46	0.572454	0.813673	Not_significant	WDR46	#N/A	0.813673
Q14847	LIM and SH3 domain protein 1	LASP1	0.445247	0.811808	Not_significant	LASP1	#N/A	0.811808
Q9BW19	Kinesin-like protein KIFC1	KIFC1	1.14012	0.810332	Not_significant	KIFC1	#N/A	0.810332
P25398	40S ribosomal protein S12	RPS12	0.722328	0.81016	Not_significant	RPS12	#N/A	0.81016
Q9H0A0	RNA cytidine acetyltransferase	NAT10	0.575689	0.80788	Not_significant	NAT10	#N/A	0.80788
Q8TA86	Retinitis pigmentosa 9 protein	RP9	0.133125	0.80726	Not_significant	RP9	#N/A	0.80726
P40939	Trifunctional enzyme subunit alpha, mitochondrial	HADHA	0.303807	0.805271	Not_significant	HADHA	#N/A	0.805271
O94905	Erlin-2	ERLIN2	1.00791	0.804546	Not_significant	ERLIN2	#N/A	0.804546
Q15424	Scaffold attachment factor B1	SAFB	0.301288	0.804418	Not_significant	SAFB	#N/A	0.804418
P49585	Choline-phosphate cytidylyltransferase A	PCYT1A	0.332219	0.803756	Not_significant	PCYT1A	#N/A	0.803756
P02751	Fibronectin	FN1	0.29428	0.801326	Not_significant	FN1	#N/A	0.801326
P57678	Gem-associated protein 4	GEMIN4	0.888323	0.801176	Not_significant	GEMIN4	#N/A	0.801176
Q96QK1	Vacuolar protein sorting-associated protein 35	VPS35	0.181019	0.799898	Not_significant	VPS35	#N/A	0.799898
Q01780	Exosome component 10	EXOSC10	0.678238	0.799812	Not_significant	EXOSC10	#N/A	0.799812
P28074	Proteasome subunit beta type-5	PSMB5	0.550391	0.799632	Not_significant	PSMB5	#N/A	0.799632
Q86U90	YrdC domain-containing protein, mitochondrial	YRDC	0.701379	0.797386	Not_significant	YRDC	#N/A	0.797386
O94832	Unconventional myosin-Id	MYO1D	1.43636	0.796356	Significant	MYO1D	0.796356	#N/A
P49459	Ubiquitin-conjugating enzyme E2 A	UBE2A	0.37797	0.796228	Not_significant	UBE2A	#N/A	0.796228
Q8N163	Cell cycle and apoptosis regulator protein 2	CCAR2	0.693479	0.79572	Not_significant	CCAR2	#N/A	0.79572
P78527	DNA-dependent protein kinase catalytic subunit	PRKDC	0.428382	0.795618	Not_significant	PRKDC	#N/A	0.795618
Q9BR76	Coronin-1B	CORO1B	0.955546	0.794152	Not_significant	CORO1B	#N/A	0.794152
P05387	60S acidic ribosomal protein P2	RPLP2	0.394241	0.789834	Not_significant	RPLP2	#N/A	0.789834
Q99436	Proteasome subunit beta type-7	PSMB7	0.334773	0.789179	Not_significant	PSMB7	#N/A	0.789179
P56182	Ribosomal RNA processing protein 1 homolog A	RRP1	0.26724	0.787112	Not_significant	RRP1	#N/A	0.787112
Q9ULA0	Aspartyl aminopeptidase	DNPEP	0.335672	0.784232	Not_significant	DNPEP	#N/A	0.784232
Q07020	60S ribosomal protein L18	RPL18	0.389735	0.782931	Not_significant	RPL18	#N/A	0.782931
P60953	Cell division control protein 42 homolog	CDC42	0.262226	0.781347	Not_significant	CDC42	#N/A	0.781347
Q05048	Cleavage stimulation factor subunit 1	CSTF1	0.300236	0.780609	Not_significant	CSTF1	#N/A	0.780609
Q96FJ2	Dynein light chain 2, cytoplasmic	DYNLL2	0.395522	0.779876	Not_significant	DYNLL2	#N/A	0.779876
Q9NZ45	CDGSH iron-sulfur domain-containing protein 1	CISD1	1.17194	0.776672	Not_significant	CISD1	#N/A	0.776672
Q14978	Nucleolar and coiled-body phosphoprotein 1	NOLC1	0.399016	0.772574	Not_significant	NOLC1	#N/A	0.772574
Q9HCD5	Nuclear receptor coactivator 5	NCOA5	0.200592	0.77147	Not_significant	NCOA5	#N/A	0.77147
Q9NZN4	EH domain-containing protein 2	EHD2	0.343843	0.769444	Not_significant	EHD2	#N/A	0.769444
Q6NUQ4	Transmembrane protein 214	TMEM214	0.429606	0.768542	Not_significant	TMEM214	#N/A	0.768542
Q9Y383	Putative RNA-binding protein Luc7-like 2	LUC7L2	0.169998	0.766962	Not_significant	LUC7L2	#N/A	0.766962
P22234	Multifunctional protein ADE2	PAICS	0.201593	0.76693	Not_significant	PAICS	#N/A	0.76693
Q6NZI2	Caveolae-associated protein 1	CAVIN1	0.230582	0.766501	Not_significant	CAVIN1	#N/A	0.766501
Q96I24	Far upstream element-binding protein 3	FUBP3	0.788755	0.766369	Not_significant	FUBP3	#N/A	0.766369
Q9GZT3	SRA stem-loop-interacting RNA-binding protein, mitochondrial	SLIRP	0.313016	0.765776	Not_significant	SLIRP	#N/A	0.765776
Q9BW04	Specifically androgen-regulated gene protein	SARG	0.90577	0.763957	Not_significant	SARG	#N/A	0.763957
P42224	Signal transducer and activator of transcription 1-alpha/beta	STAT1	0.336761	0.763889	Not_significant	STAT1	#N/A	0.763889
O75400	Pre-mRNA-processing factor 40 homolog A	PRPF40A	0.25579	0.763884	Not_significant	PRPF40A	#N/A	0.763884
Q9Y3U8	60S ribosomal protein L36	RPL36	0.67266	0.76139	Not_significant	RPL36	#N/A	0.76139
Q92974	Rho guanine nucleotide exchange factor 2	ARHGEF2	0.733144	0.757946	Not_significant	ARHGEF2	#N/A	0.757946
Q9UKF6	Cleavage and polyadenylation specificity factor subunit 3	CPSF3	0.60979	0.75697	Not_significant	CPSF3	#N/A	0.75697
Q9BQG0	Myb-binding protein 1A	MYBBP1A	0.393539	0.756231	Not_significant	MYBBP1A	#N/A	0.756231
P19338	Nucleolin	NCL	0.698116	0.755555	Not_significant	NCL	#N/A	0.755555
O60832	H/ACA ribonucleoprotein complex subunit DKC1	DKC1	0.353214	0.75445	Not_significant	DKC1	#N/A	0.75445
Q9UKV3	Apoptotic chromatin condensation inducer in the nucleus	ACIN1	0.262458	0.753928	Not_significant	ACIN1	#N/A	0.753928
P33992	DNA replication licensing factor MCM5	MCM5	0.276403	0.753812	Not_significant	MCM5	#N/A	0.753812
P24666	Low molecular weight phosphotyrosine protein phosphatase	ACP1	0.457254	0.740852	Not_significant	ACP1	#N/A	0.740852
P98194	Calcium-transporting ATPase type 2C member 1	ATP2C1	0.470096	0.738919	Not_significant	ATP2C1	#N/A	0.738919
Q9BTC0	Death-inducer obliterator 1	DIDO1	0.263891	0.738065	Not_significant	DIDO1	#N/A	0.738065
Q9NSI2	Protein FAM207A	FAM207A	0.241816	0.73603	Not_significant	FAM207A	#N/A	0.73603
P63241	Eukaryotic translation initiation factor 5A-1	EIF5A	0.281589	0.735669	Not_significant	EIF5A	#N/A	0.735669
Q9BWF3	RNA-binding protein 4	RBM4	0.502492	0.733811	Not_significant	RBM4	#N/A	0.733811
P39060	Collagen alpha-1(XVIII) chain	COL18A1	1.3795	0.733191	Significant	COL18A1	0.733191	#N/A
Q07157	Tight junction protein ZO-1	TJP1	0.158507	0.73137	Not_significant	TJP1	#N/A	0.73137
P22061	Protein-L-isoaspartate(D-aspartate) O-methyltransferase	PCMT1	0.443942	0.726434	Not_significant	PCMT1	#N/A	0.726434
Q07065	Cytoskeleton-associated protein 4	CKAP4	0.446733	0.726256	Not_significant	CKAP4	#N/A	0.726256
P52292	Importin subunit alpha-1	KPNA2	0.59387	0.724262	Not_significant	KPNA2	#N/A	0.724262
Q13404	Ubiquitin-conjugating enzyme E2 variant 1	UBE2V1	0.199664	0.723166	Not_significant	UBE2V1	#N/A	0.723166
Q13895	Bystin	BYSL	0.917992	0.720321	Not_significant	BYSL	#N/A	0.720321
Q99459	Cell division cycle 5-like protein	CDC5L	0.428096	0.720254	Not_significant	CDC5L	#N/A	0.720254
P26373	60S ribosomal protein L13	RPL13	0.491156	0.719797	Not_significant	RPL13	#N/A	0.719797
Q86W42	THO complex subunit 6 homolog	THOC6	0.282909	0.71909	Not_significant	THOC6	#N/A	0.71909
Q9UBI6	Guanine nucleotide-binding protein G(I)/G(S)/G(O) subunit gamma-12	GNG12	0.524093	0.716508	Not_significant	GNG12	#N/A	0.716508
Q99816	Tumor susceptibility gene 101 protein	TSG101	0.712921	0.716416	Not_significant	TSG101	#N/A	0.716416
Q9UNZ2	NSFL1 cofactor p47	NSFL1C	0.142866	0.716031	Not_significant	NSFL1C	#N/A	0.716031
O76021	Ribosomal L1 domain-containing protein 1	RSL1D1	0.509518	0.715889	Not_significant	RSL1D1	#N/A	0.715889
Q6P1J9	Parafibromin	CDC73	0.360088	0.715396	Not_significant	CDC73	#N/A	0.715396
Q9BV38	WD repeat-containing protein 18	WDR18	0.308063	0.715282	Not_significant	WDR18	#N/A	0.715282
Q9Y5B9	FACT complex subunit SPT16	SUPT16H	0.120819	0.714872	Not_significant	SUPT16H	#N/A	0.714872
Q9H4H8	Protein FAM83D	FAM83D	0.629399	0.714671	Not_significant	FAM83D	#N/A	0.714671
Q00325	Phosphate carrier protein, mitochondrial	SLC25A3	1.53145	0.714359	Significant	SLC25A3	0.714359	#N/A
Q86V81	THO complex subunit 4	ALYREF	0.257401	0.711891	Not_significant	ALYREF	#N/A	0.711891
Q9Y265	RuvB-like 1	RUVBL1	0.340943	0.711349	Not_significant	RUVBL1	#N/A	0.711349
Q9BVJ6	U3 small nucleolar RNA-associated protein 14 homolog A	UTP14A	0.877985	0.710402	Not_significant	UTP14A	#N/A	0.710402
O60287	Nucleolar pre-ribosomal-associated protein 1	URB1	0.267395	0.710344	Not_significant	URB1	#N/A	0.710344
P28070	Proteasome subunit beta type-4	PSMB4	0.346539	0.709423	Not_significant	PSMB4	#N/A	0.709423
Q9Y230	RuvB-like 2	RUVBL2	0.352289	0.708073	Not_significant	RUVBL2	#N/A	0.708073
P47929	Galectin-7	LGALS7	0.25648	0.705957	Not_significant	LGALS7	#N/A	0.705957
P69905	Hemoglobin subunit alpha	HBA1	0.51118	0.705598	Not_significant	HBA1	#N/A	0.705598
P30740	Leukocyte elastase inhibitor	SERPINB1	0.654625	0.70431	Not_significant	SERPINB1	#N/A	0.70431
P11387	DNA topoisomerase 1	TOP1	0.27705	0.702039	Not_significant	TOP1	#N/A	0.702039
P22392	Nucleoside diphosphate kinase B	NME2	0.374654	0.701037	Not_significant	NME2	#N/A	0.701037
O43143	Pre-mRNA-splicing factor ATP-dependent RNA helicase DHX15	DHX15	0.382031	0.698656	Not_significant	DHX15	#N/A	0.698656
Q6RFH5	WD repeat-containing protein 74	WDR74	0.441837	0.696132	Not_significant	WDR74	#N/A	0.696132
O00410	Importin-5	IPO5	0.187833	0.694915	Not_significant	IPO5	#N/A	0.694915
Q1KMD3	Heterogeneous nuclear ribonucleoprotein U-like protein 2	HNRNPUL2	0.337761	0.691397	Not_significant	HNRNPUL2	#N/A	0.691397
P01876	Immunoglobulin heavy constant alpha 1	IGHA1	0.218361	0.691232	Not_significant	IGHA1	#N/A	0.691232
O00267	Transcription elongation factor SPT5	SUPT5H	0.344113	0.691206	Not_significant	SUPT5H	#N/A	0.691206
Q9Y262	Eukaryotic translation initiation factor 3 subunit L	EIF3L	0.11955	0.689177	Not_significant	EIF3L	#N/A	0.689177
Q9BY42	Protein RTF2 homolog	RTFDC1	0.418617	0.688521	Not_significant	RTFDC1	#N/A	0.688521
Q14137	Ribosome biogenesis protein BOP1	BOP1	0.529721	0.686359	Not_significant	BOP1	#N/A	0.686359
O95478	Ribosome biogenesis protein NSA2 homolog	NSA2	0.320177	0.6851	Not_significant	NSA2	#N/A	0.6851
Q13601	KRR1 small subunit processome component homolog	KRR1	0.822992	0.683464	Not_significant	KRR1	#N/A	0.683464
P09758	Tumor-associated calcium signal transducer 2	TACSTD2	0.115234	0.680824	Not_significant	TACSTD2	#N/A	0.680824
Q16576	Histone-binding protein RBBP7	RBBP7	0.333831	0.680664	Not_significant	RBBP7	#N/A	0.680664
P62910	60S ribosomal protein L32	RPL32	0.271617	0.680049	Not_significant	RPL32	#N/A	0.680049
Q9BS26	Endoplasmic reticulum resident protein 44	ERP44	0.069504	0.67847	Not_significant	ERP44	#N/A	0.67847
O00541	Pescadillo homolog	PES1	0.209139	0.678101	Not_significant	PES1	#N/A	0.678101
P13797	Plastin-3	PLS3	0.306096	0.672479	Not_significant	PLS3	#N/A	0.672479
Q53HL2	Borealin	CDCA8	0.328088	0.671759	Not_significant	CDCA8	#N/A	0.671759
P08240	Signal recognition particle receptor subunit alpha	SRPRA	0.385504	0.671631	Not_significant	SRPRA	#N/A	0.671631
P40429	60S ribosomal protein L13a	RPL13A	0.476278	0.670982	Not_significant	RPL13A	#N/A	0.670982
P41240	Tyrosine-protein kinase CSK	CSK	0.779969	0.67001	Not_significant	CSK	#N/A	0.67001
Q8IX04	Ubiquitin-conjugating enzyme E2 variant 3	UEVLD	0.341288	0.667384	Not_significant	UEVLD	#N/A	0.667384
P62888	60S ribosomal protein L30	RPL30	1.36743	0.666786	Significant	RPL30	0.666786	#N/A
Q9NQW6	Anillin	ANLN	0.99936	0.666408	Not_significant	ANLN	#N/A	0.666408
P01024	Complement C3	C3	0.254641	0.665667	Not_significant	C3	#N/A	0.665667
Q06265	Exosome complex component RRP45	EXOSC9	0.269471	0.663363	Not_significant	EXOSC9	#N/A	0.663363
P43003	Excitatory amino acid transporter 1	SLC1A3	0.557003	0.663334	Not_significant	SLC1A3	#N/A	0.663334
Q14157	Ubiquitin-associated protein 2-like	UBAP2L	0.235644	0.662934	Not_significant	UBAP2L	#N/A	0.662934
P62826	GTP-binding nuclear protein Ran	RAN	0.414811	0.660754	Not_significant	RAN	#N/A	0.660754
P61077	Ubiquitin-conjugating enzyme E2 D3	UBE2D3	1.41725	0.660542	Significant	UBE2D3	0.660542	#N/A
P29692	Elongation factor 1-delta	EEF1D	0.173522	0.66	Not_significant	EEF1D	#N/A	0.66
Q96HC4	PDZ and LIM domain protein 5	PDLIM5	0.381839	0.658505	Not_significant	PDLIM5	#N/A	0.658505
Q05519	Serine/arginine-rich splicing factor 11	SRSF11	0.141723	0.657431	Not_significant	SRSF11	#N/A	0.657431
Q5JXB2	Putative ubiquitin-conjugating enzyme E2 N-like	UBE2NL	0.433816	0.656664	Not_significant	UBE2NL	#N/A	0.656664
Q9HCS7	Pre-mRNA-splicing factor SYF1	XAB2	0.392745	0.654814	Not_significant	XAB2	#N/A	0.654814
P09543	2',3'-cyclic-nucleotide 3'-phosphodiesterase	CNP	0.460607	0.654586	Not_significant	CNP	#N/A	0.654586
P35080	Profilin-2	PFN2	0.43807	0.654013	Not_significant	PFN2	#N/A	0.654013
P05120	Plasminogen activator inhibitor 2	SERPINB2	1.97749	0.65357	Significant	SERPINB2	0.65357	#N/A
P62330	ADP-ribosylation factor 6	ARF6	0.165447	0.653404	Not_significant	ARF6	#N/A	0.653404
P51784	Ubiquitin carboxyl-terminal hydrolase 11	USP11	0.649549	0.652549	Not_significant	USP11	#N/A	0.652549
P46109	Crk-like protein	CRKL	0.35207	0.652282	Not_significant	CRKL	#N/A	0.652282
Q15029	116 kDa U5 small nuclear ribonucleoprotein component	EFTUD2	0.417613	0.651253	Not_significant	EFTUD2	#N/A	0.651253
P31949	Protein S100-A11	S100A11	0.113692	0.651055	Not_significant	S100A11	#N/A	0.651055
Q99961	Endophilin-A2	SH3GL1	0.605535	0.648129	Not_significant	SH3GL1	#N/A	0.648129
P49411	Elongation factor Tu, mitochondrial	TUFM	0.422519	0.647412	Not_significant	TUFM	#N/A	0.647412
P52298	Nuclear cap-binding protein subunit 2	NCBP2	0.403467	0.645774	Not_significant	NCBP2	#N/A	0.645774
P17812	CTP synthase 1	CTPS1	0.717087	0.643998	Not_significant	CTPS1	#N/A	0.643998
Q9Y3F4	Serine-threonine kinase receptor-associated protein	STRAP	0.547071	0.64327	Not_significant	STRAP	#N/A	0.64327
P51858	Hepatoma-derived growth factor	HDGF	0.37828	0.636643	Not_significant	HDGF	#N/A	0.636643
O60264	SWI/SNF-related matrix-associated actin-dependent regulator of chromatin subfamily A member 5	SMARCA5	0.240848	0.633408	Not_significant	SMARCA5	#N/A	0.633408
Q14247	Src substrate cortactin	CTTN	0.291522	0.633264	Not_significant	CTTN	#N/A	0.633264
Q8IY81	pre-rRNA processing protein FTSJ3	FTSJ3	0.624927	0.632139	Not_significant	FTSJ3	#N/A	0.632139
Q14146	Unhealthy ribosome biogenesis protein 2 homolog	URB2	0.178616	0.631363	Not_significant	URB2	#N/A	0.631363
P26641	Elongation factor 1-gamma	EEF1G	0.2186	0.630858	Not_significant	EEF1G	#N/A	0.630858
Q7L5N7	Lysophosphatidylcholine acyltransferase 2	LPCAT2	0.279412	0.630431	Not_significant	LPCAT2	#N/A	0.630431
Q8N3C0	Activating signal cointegrator 1 complex subunit 3	ASCC3	0.349287	0.627013	Not_significant	ASCC3	#N/A	0.627013
Q6P2E9	Enhancer of mRNA-decapping protein 4	EDC4	0.27493	0.626422	Not_significant	EDC4	#N/A	0.626422
Q13885	Tubulin beta-2A chain	TUBB2A	0.130696	0.625431	Not_significant	TUBB2A	#N/A	0.625431
O95235	Kinesin-like protein KIF20A	KIF20A	0.103275	0.624199	Not_significant	KIF20A	#N/A	0.624199
Q15181	Inorganic pyrophosphatase	PPA1	0.166431	0.624075	Not_significant	PPA1	#N/A	0.624075
P61289	Proteasome activator complex subunit 3	PSME3	0.373552	0.623982	Not_significant	PSME3	#N/A	0.623982
P37802	Transgelin-2	TAGLN2	0.206257	0.622802	Not_significant	TAGLN2	#N/A	0.622802
Q9Y2K7	Lysine-specific demethylase 2A	KDM2A	0.237939	0.621246	Not_significant	KDM2A	#N/A	0.621246
O60341	Lysine-specific histone demethylase 1A	KDM1A	0.38191	0.620137	Not_significant	KDM1A	#N/A	0.620137
Q9NUQ2	1-acyl-sn-glycerol-3-phosphate acyltransferase epsilon	AGPAT5	0.6806	0.616614	Not_significant	AGPAT5	#N/A	0.616614
Q9BQ75	Protein CMSS1	CMSS1	0.310389	0.616599	Not_significant	CMSS1	#N/A	0.616599
Q9Y5J1	U3 small nucleolar RNA-associated protein 18 homolog	UTP18	1.20518	0.615583	Not_significant	UTP18	#N/A	0.615583
Q15149	Plectin	PLEC	0.263733	0.614995	Not_significant	PLEC	#N/A	0.614995
O75369	Filamin-B	FLNB	0.210089	0.610576	Not_significant	FLNB	#N/A	0.610576
P20290	Transcription factor BTF3	BTF3	0.169914	0.610511	Not_significant	BTF3	#N/A	0.610511
Q9NSD9	Phenylalanine--tRNA ligase beta subunit	FARSB	0.361102	0.609031	Not_significant	FARSB	#N/A	0.609031
Q03252	Lamin-B2	LMNB2	0.257983	0.608464	Not_significant	LMNB2	#N/A	0.608464
Q14498	RNA-binding protein 39	RBM39	0.272677	0.607501	Not_significant	RBM39	#N/A	0.607501
P62263	40S ribosomal protein S14	RPS14	0.812585	0.606494	Not_significant	RPS14	#N/A	0.606494
Q5T8D3	Acyl-CoA-binding domain-containing protein 5	ACBD5	0.066665	0.605021	Not_significant	ACBD5	#N/A	0.605021
P60842	Eukaryotic initiation factor 4A-I	EIF4A1	0.176565	0.600837	Not_significant	EIF4A1	#N/A	0.600837
Q96T88	E3 ubiquitin-protein ligase UHRF1	UHRF1	0.4288	0.599899	Not_significant	UHRF1	#N/A	0.599899
P63244	Receptor of activated protein C kinase 1	RACK1	0.415856	0.599821	Not_significant	RACK1	#N/A	0.599821
Q9NY93	Probable ATP-dependent RNA helicase DDX56	DDX56	0.419	0.599526	Not_significant	DDX56	#N/A	0.599526
P28062	Proteasome subunit beta type-8	PSMB8	0.370628	0.595284	Not_significant	PSMB8	#N/A	0.595284
P04083	Annexin A1	ANXA1	0.20576	0.595047	Not_significant	ANXA1	#N/A	0.595047
Q16831	Uridine phosphorylase 1	UPP1	1.50084	0.594165	Significant	UPP1	0.594165	#N/A
P01111	GTPase NRas	NRAS	0.142052	0.588206	Not_significant	NRAS	#N/A	0.588206
Q8IVT2	Mitotic interactor and substrate of PLK1	MISP	0.308706	0.585227	Not_significant	MISP	#N/A	0.585227
O14933	Ubiquitin/ISG15-conjugating enzyme E2 L6	UBE2L6	0.636815	0.584652	Not_significant	UBE2L6	#N/A	0.584652
P01008	Antithrombin-III	SERPINC1	0.383161	0.584247	Not_significant	SERPINC1	#N/A	0.584247
O75616	GTPase Era, mitochondrial	ERAL1	0.477986	0.583651	Not_significant	ERAL1	#N/A	0.583651
P15927	Replication protein A 32 kDa subunit	RPA2	0.304942	0.583497	Not_significant	RPA2	#N/A	0.583497
P07741	Adenine phosphoribosyltransferase	APRT	0.327358	0.581079	Not_significant	APRT	#N/A	0.581079
Q9UBU9	Nuclear RNA export factor 1	NXF1	0.159278	0.581041	Not_significant	NXF1	#N/A	0.581041
Q13247	Serine/arginine-rich splicing factor 6	SRSF6	0.734197	0.58032	Not_significant	SRSF6	#N/A	0.58032
Q9H583	HEAT repeat-containing protein 1	HEATR1	0.232776	0.579781	Not_significant	HEATR1	#N/A	0.579781
Q13148	TAR DNA-binding protein 43	TARDBP	0.32912	0.579731	Not_significant	TARDBP	#N/A	0.579731
Q15051	IQ calmodulin-binding motif-containing protein 1	IQCB1	0.410093	0.578138	Not_significant	IQCB1	#N/A	0.578138
Q8N684	Cleavage and polyadenylation specificity factor subunit 7	CPSF7	0.223077	0.574084	Not_significant	CPSF7	#N/A	0.574084
P05388	60S acidic ribosomal protein P0	RPLP0	1.55361	0.573524	Significant	RPLP0	0.573524	#N/A
Q99873	Protein arginine N-methyltransferase 1	PRMT1	0.406624	0.573348	Not_significant	PRMT1	#N/A	0.573348
Q9BPW8	Protein NipSnap homolog 1	NIPSNAP1	0.152858	0.572854	Not_significant	NIPSNAP1	#N/A	0.572854
P60981	Destrin	DSTN	0.531768	0.571459	Not_significant	DSTN	#N/A	0.571459
P35249	Replication factor C subunit 4	RFC4	1.08636	0.57015	Not_significant	RFC4	#N/A	0.57015
P46782	40S ribosomal protein S5	RPS5	0.612373	0.568654	Not_significant	RPS5	#N/A	0.568654
Q969Q0	60S ribosomal protein L36a-like	RPL36AL	0.80908	0.568333	Not_significant	RPL36AL	#N/A	0.568333
Q13242	Serine/arginine-rich splicing factor 9	SRSF9	0.331427	0.566081	Not_significant	SRSF9	#N/A	0.566081
Q96P11	Probable 28S rRNA (cytosine-C(5))-methyltransferase	NSUN5	0.303522	0.562745	Not_significant	NSUN5	#N/A	0.562745
Q96SB3	Neurabin-2	PPP1R9B	0.342712	0.56172	Not_significant	PPP1R9B	#N/A	0.56172
P62875	DNA-directed RNA polymerases I, II, and III subunit RPABC5	POLR2L	0.328426	0.559429	Not_significant	POLR2L	#N/A	0.559429
Q9UN86	Ras GTPase-activating protein-binding protein 2	G3BP2	0.677307	0.556836	Not_significant	G3BP2	#N/A	0.556836
P41743	Protein kinase C iota type	PRKCI	0.25846	0.55593	Not_significant	PRKCI	#N/A	0.55593
Q8TED0	U3 small nucleolar RNA-associated protein 15 homolog	UTP15	0.107632	0.554529	Not_significant	UTP15	#N/A	0.554529
Q00839	Heterogeneous nuclear ribonucleoprotein U	HNRNPU	0.377193	0.55325	Not_significant	HNRNPU	#N/A	0.55325
P49792	E3 SUMO-protein ligase RanBP2	RANBP2	0.478238	0.553204	Not_significant	RANBP2	#N/A	0.553204
P54105	Methylosome subunit pICln	CLNS1A	0.196356	0.55164	Not_significant	CLNS1A	#N/A	0.55164
P61254	60S ribosomal protein L26	RPL26	0.959074	0.549155	Not_significant	RPL26	#N/A	0.549155
P46779	60S ribosomal protein L28	RPL28	0.36138	0.54915	Not_significant	RPL28	#N/A	0.54915
P18124	60S ribosomal protein L7	RPL7	0.470862	0.548493	Not_significant	RPL7	#N/A	0.548493
P49207	60S ribosomal protein L34	RPL34	1.43996	0.546501	Significant	RPL34	0.546501	#N/A
Q9UMY1	Nucleolar protein 7	NOL7	0.16052	0.54643	Not_significant	NOL7	#N/A	0.54643
Q9UQ80	Proliferation-associated protein 2G4	PA2G4	0.195776	0.546132	Not_significant	PA2G4	#N/A	0.546132
P12956	X-ray repair cross-complementing protein 6	XRCC6	0.208871	0.545912	Not_significant	XRCC6	#N/A	0.545912
P62841	40S ribosomal protein S15	RPS15	1.25766	0.545147	Not_significant	RPS15	#N/A	0.545147
P18754	Regulator of chromosome condensation	RCC1	0.379088	0.542211	Not_significant	RCC1	#N/A	0.542211
P46778	60S ribosomal protein L21	RPL21	0.722179	0.541572	Not_significant	RPL21	#N/A	0.541572
Q6ZUT6	Coiled-coil domain-containing protein 9B	CCDC9B	0.345366	0.541491	Not_significant	CCDC9B	#N/A	0.541491
O95985	DNA topoisomerase 3-beta-1	TOP3B	0.333038	0.541395	Not_significant	TOP3B	#N/A	0.541395
P63167	Dynein light chain 1, cytoplasmic	DYNLL1	0.339963	0.540993	Not_significant	DYNLL1	#N/A	0.540993
P40938	Replication factor C subunit 3	RFC3	0.384803	0.539742	Not_significant	RFC3	#N/A	0.539742
Q99714	3-hydroxyacyl-CoA dehydrogenase type-2	HSD17B10	0.123972	0.53952	Not_significant	HSD17B10	#N/A	0.53952
Q14103	Heterogeneous nuclear ribonucleoprotein D0	HNRNPD	0.392904	0.538676	Not_significant	HNRNPD	#N/A	0.538676
P51665	26S proteasome non-ATPase regulatory subunit 7	PSMD7	0.43116	0.536784	Not_significant	PSMD7	#N/A	0.536784
P46781	40S ribosomal protein S9	RPS9	0.168104	0.535505	Not_significant	RPS9	#N/A	0.535505
P46777	60S ribosomal protein L5	RPL5	0.293755	0.534559	Not_significant	RPL5	#N/A	0.534559
Q9Y295	Developmentally-regulated GTP-binding protein 1	DRG1	0.186492	0.532866	Not_significant	DRG1	#N/A	0.532866
P84022	Mothers against decapentaplegic homolog 3	SMAD3	0.892789	0.532504	Not_significant	SMAD3	#N/A	0.532504
P08865	40S ribosomal protein SA	RPSA	0.184989	0.532351	Not_significant	RPSA	#N/A	0.532351
Q9UNQ0	ATP-binding cassette sub-family G member 2	ABCG2	0.549208	0.532314	Not_significant	ABCG2	#N/A	0.532314
O15042	U2 snRNP-associated SURP motif-containing protein	U2SURP	0.111283	0.532187	Not_significant	U2SURP	#N/A	0.532187
P04156	Major prion protein	PRNP	0.207851	0.529528	Not_significant	PRNP	#N/A	0.529528
Q6NXG1	Epithelial splicing regulatory protein 1	ESRP1	0.289347	0.528768	Not_significant	ESRP1	#N/A	0.528768
P62136	Serine/threonine-protein phosphatase PP1-alpha catalytic subunit	PPP1CA	0.41678	0.528714	Not_significant	PPP1CA	#N/A	0.528714
P04350	Tubulin beta-4A chain	TUBB4A	0.146293	0.527056	Not_significant	TUBB4A	#N/A	0.527056
P49419	Alpha-aminoadipic semialdehyde dehydrogenase	ALDH7A1	0.544485	0.525985	Not_significant	ALDH7A1	#N/A	0.525985
Q5T5P2	Sickle tail protein homolog	KIAA1217	0.194826	0.525654	Not_significant	KIAA1217	#N/A	0.525654
P13489	Ribonuclease inhibitor	RNH1	0.503697	0.525532	Not_significant	RNH1	#N/A	0.525532
Q9Y6V7	Probable ATP-dependent RNA helicase DDX49	DDX49	0.343538	0.52438	Not_significant	DDX49	#N/A	0.52438
O75223	Gamma-glutamylcyclotransferase	GGCT	0.215954	0.522891	Not_significant	GGCT	#N/A	0.522891
Q7Z6R9	Transcription factor AP-2-delta	TFAP2D	0.25351	0.522148	Not_significant	TFAP2D	#N/A	0.522148
P51398	28S ribosomal protein S29, mitochondrial	DAP3	0.120029	0.521013	Not_significant	DAP3	#N/A	0.521013
Q13177	Serine/threonine-protein kinase PAK 2	PAK2	0.175012	0.519022	Not_significant	PAK2	#N/A	0.519022
Q7L2E3	ATP-dependent RNA helicase DHX30	DHX30	0.299706	0.518247	Not_significant	DHX30	#N/A	0.518247
Q96C36	Pyrroline-5-carboxylate reductase 2	PYCR2	0.810428	0.515803	Not_significant	PYCR2	#N/A	0.515803
P62854	40S ribosomal protein S26	RPS26	0.584764	0.513666	Not_significant	RPS26	#N/A	0.513666
Q16666	Gamma-interferon-inducible protein 16	IFI16	0.391079	0.513594	Not_significant	IFI16	#N/A	0.513594
O95782	AP-2 complex subunit alpha-1	AP2A1	0.218934	0.513292	Not_significant	AP2A1	#N/A	0.513292
O60437	Periplakin	PPL	0.072926	0.51302	Not_significant	PPL	#N/A	0.51302
P62857	40S ribosomal protein S28	RPS28	0.954709	0.512697	Not_significant	RPS28	#N/A	0.512697
P23396	40S ribosomal protein S3	RPS3	0.88875	0.51146	Not_significant	RPS3	#N/A	0.51146
Q9BZJ0	Crooked neck-like protein 1	CRNKL1	0.410363	0.510092	Not_significant	CRNKL1	#N/A	0.510092
P09234	U1 small nuclear ribonucleoprotein C	SNRPC	0.081861	0.50948	Not_significant	SNRPC	#N/A	0.50948
Q92499	ATP-dependent RNA helicase DDX1	DDX1	1.26322	0.508666	Not_significant	DDX1	#N/A	0.508666
Q9P0L0	Vesicle-associated membrane protein-associated protein A	VAPA	0.334594	0.504412	Not_significant	VAPA	#N/A	0.504412
P46013	Proliferation marker protein Ki-67	MKI67	0.245666	0.503559	Not_significant	MKI67	#N/A	0.503559
Q00610	Clathrin heavy chain 1	CLTC	0.096097	0.501414	Not_significant	CLTC	#N/A	0.501414
P15311	Ezrin	EZR	0.111403	0.500855	Not_significant	EZR	#N/A	0.500855
P51532	Transcription activator BRG1	SMARCA4	0.19467	0.496292	Not_significant	SMARCA4	#N/A	0.496292
P62750	60S ribosomal protein L23a	RPL23A	0.91284	0.494525	Not_significant	RPL23A	#N/A	0.494525
P00568	Adenylate kinase isoenzyme 1	AK1	0.827717	0.493602	Not_significant	AK1	#N/A	0.493602
P67809	Nuclease-sensitive element-binding protein 1	YBX1	0.632509	0.493133	Not_significant	YBX1	#N/A	0.493133
Q07955	Serine/arginine-rich splicing factor 1	SRSF1	0.246642	0.490816	Not_significant	SRSF1	#N/A	0.490816
P34897	Serine hydroxymethyltransferase, mitochondrial	SHMT2	0.070749	0.490644	Not_significant	SHMT2	#N/A	0.490644
P38117	Electron transfer flavoprotein subunit beta	ETFB	0.290667	0.490112	Not_significant	ETFB	#N/A	0.490112
P22102	Trifunctional purine biosynthetic protein adenosine-3	GART	0.273624	0.490059	Not_significant	GART	#N/A	0.490059
P61978	Heterogeneous nuclear ribonucleoprotein K	HNRNPK	0.370954	0.486918	Not_significant	HNRNPK	#N/A	0.486918
O95696	Bromodomain-containing protein 1	BRD1	0.960436	0.486339	Not_significant	BRD1	#N/A	0.486339
Q9NRG9	Aladin	AAAS	0.516787	0.48596	Not_significant	AAAS	#N/A	0.48596
Q7RTV0	PHD finger-like domain-containing protein 5A	PHF5A	0.31316	0.48372	Not_significant	PHF5A	#N/A	0.48372
Q9UMS4	Pre-mRNA-processing factor 19	PRPF19	0.541733	0.481875	Not_significant	PRPF19	#N/A	0.481875
Q96C19	EF-hand domain-containing protein D2	EFHD2	0.57853	0.481124	Not_significant	EFHD2	#N/A	0.481124
Q12965	Unconventional myosin-Ie	MYO1E	0.974779	0.480834	Not_significant	MYO1E	#N/A	0.480834
P48507	Glutamate--cysteine ligase regulatory subunit	GCLM	0.552916	0.479818	Not_significant	GCLM	#N/A	0.479818
Q15427	Splicing factor 3B subunit 4	SF3B4	0.191998	0.479402	Not_significant	SF3B4	#N/A	0.479402
P63010	AP-2 complex subunit beta	AP2B1	0.387911	0.478922	Not_significant	AP2B1	#N/A	0.478922
P62310	U6 snRNA-associated Sm-like protein LSm3	LSM3	0.135207	0.47775	Not_significant	LSM3	#N/A	0.47775
Q9BZE4	Nucleolar GTP-binding protein 1	GTPBP4	0.578426	0.474636	Not_significant	GTPBP4	#N/A	0.474636
P16989	Y-box-binding protein 3	YBX3	0.384666	0.473877	Not_significant	YBX3	#N/A	0.473877
Q00688	Peptidyl-prolyl cis-trans isomerase FKBP3	FKBP3	0.101542	0.473803	Not_significant	FKBP3	#N/A	0.473803
P05198	Eukaryotic translation initiation factor 2 subunit 1	EIF2S1	0.167637	0.472496	Not_significant	EIF2S1	#N/A	0.472496
P14618	Pyruvate kinase PKM	PKM	0.124681	0.471974	Not_significant	PKM	#N/A	0.471974
P62917	60S ribosomal protein L8	RPL8	0.545835	0.471691	Not_significant	RPL8	#N/A	0.471691
Q8WWM7	Ataxin-2-like protein	ATXN2L	0.927331	0.469335	Not_significant	ATXN2L	#N/A	0.469335
P98179	RNA-binding protein 3	RBM3	0.260573	0.468564	Not_significant	RBM3	#N/A	0.468564
Q8NI36	WD repeat-containing protein 36	WDR36	0.841058	0.467131	Not_significant	WDR36	#N/A	0.467131
Q15417	Calponin-3	CNN3	0.16396	0.466222	Not_significant	CNN3	#N/A	0.466222
P21291	Cysteine and glycine-rich protein 1	CSRP1	0.282732	0.464874	Not_significant	CSRP1	#N/A	0.464874
Q9UBQ5	Eukaryotic translation initiation factor 3 subunit K	EIF3K	0.096511	0.464582	Not_significant	EIF3K	#N/A	0.464582
Q96HS1	Serine/threonine-protein phosphatase PGAM5, mitochondrial	PGAM5	1.02296	0.464541	Not_significant	PGAM5	#N/A	0.464541
Q9UKD2	mRNA turnover protein 4 homolog	MRTO4	0.298612	0.464188	Not_significant	MRTO4	#N/A	0.464188
P26358	DNA (cytosine-5)-methyltransferase 1	DNMT1	0.149484	0.461916	Not_significant	DNMT1	#N/A	0.461916
P48047	ATP synthase subunit O, mitochondrial	ATP5PO	0.515237	0.461426	Not_significant	ATP5PO	#N/A	0.461426
P35659	Protein DEK	DEK	0.438106	0.460682	Not_significant	DEK	#N/A	0.460682
P62891	60S ribosomal protein L39	RPL39	0.416673	0.460605	Not_significant	RPL39	#N/A	0.460605
P30050	60S ribosomal protein L12	RPL12	0.974288	0.460572	Not_significant	RPL12	#N/A	0.460572
Q8NBJ5	Procollagen galactosyltransferase 1	COLGALT1	0.326205	0.460088	Not_significant	COLGALT1	#N/A	0.460088
Q9H6S3	Epidermal growth factor receptor kinase substrate 8-like protein 2	EPS8L2	0.164726	0.460088	Not_significant	EPS8L2	#N/A	0.460088
P42677	40S ribosomal protein S27	RPS27	0.474808	0.459228	Not_significant	RPS27	#N/A	0.459228
Q9ULV4	Coronin-1C	CORO1C	0.252824	0.45649	Not_significant	CORO1C	#N/A	0.45649
P30153	Serine/threonine-protein phosphatase 2A 65 kDa regulatory subunit A alpha isoform	PPP2R1A	0.232144	0.455684	Not_significant	PPP2R1A	#N/A	0.455684
P63279	SUMO-conjugating enzyme UBC9	UBE2I	0.154984	0.455278	Not_significant	UBE2I	#N/A	0.455278
P62851	40S ribosomal protein S25	RPS25	1.10114	0.454058	Not_significant	RPS25	#N/A	0.454058
Q9UHB6	LIM domain and actin-binding protein 1	LIMA1	0.325102	0.453994	Not_significant	LIMA1	#N/A	0.453994
P62424	60S ribosomal protein L7a	RPL7A	0.340749	0.450931	Not_significant	RPL7A	#N/A	0.450931
Q13347	Eukaryotic translation initiation factor 3 subunit I	EIF3I	0.127961	0.449681	Not_significant	EIF3I	#N/A	0.449681
P46087	Probable 28S rRNA (cytosine(4447)-C(5))-methyltransferase	NOP2	0.500008	0.445497	Not_significant	NOP2	#N/A	0.445497
P21912	Succinate dehydrogenase [ubiquinone] iron-sulfur subunit, mitochondrial	SDHB	1.90587	0.444946	Significant	SDHB	0.444946	#N/A
P38159	RNA-binding motif protein, X chromosome	RBMX	0.282844	0.444161	Not_significant	RBMX	#N/A	0.444161
Q13263	Transcription intermediary factor 1-beta	TRIM28	0.177816	0.443136	Not_significant	TRIM28	#N/A	0.443136
P23588	Eukaryotic translation initiation factor 4B	EIF4B	0.079632	0.441407	Not_significant	EIF4B	#N/A	0.441407
Q15365	Poly(rC)-binding protein 1	PCBP1	0.525341	0.441268	Not_significant	PCBP1	#N/A	0.441268
P62829	60S ribosomal protein L23	RPL23	0.658508	0.440163	Not_significant	RPL23	#N/A	0.440163
Q9UHD8	Septin-9	sept9	0.918167	0.438911	Not_significant	sept9	#N/A	0.438911
P62280	40S ribosomal protein S11	RPS11	1.27056	0.438417	Not_significant	RPS11	#N/A	0.438417
P49593	Protein phosphatase 1F	PPM1F	0.623377	0.437011	Not_significant	PPM1F	#N/A	0.437011
Q16181	Septin-7	sept7	0.451149	0.436151	Not_significant	sept7	#N/A	0.436151
Q13428	Treacle protein	TCOF1	0.877304	0.43611	Not_significant	TCOF1	#N/A	0.43611
P62269	40S ribosomal protein S18	RPS18	0.565076	0.435385	Not_significant	RPS18	#N/A	0.435385
P62937	Peptidyl-prolyl cis-trans isomerase A	PPIA	0.293661	0.434072	Not_significant	PPIA	#N/A	0.434072
Q07666	KH domain-containing, RNA-binding, signal transduction-associated protein 1	KHDRBS1	0.388791	0.433837	Not_significant	KHDRBS1	#N/A	0.433837
Q15393	Splicing factor 3B subunit 3	SF3B3	0.235957	0.433776	Not_significant	SF3B3	#N/A	0.433776
P07951	Tropomyosin beta chain	TPM2	0.609582	0.433693	Not_significant	TPM2	#N/A	0.433693
P60866	40S ribosomal protein S20	RPS20	1.13677	0.432579	Not_significant	RPS20	#N/A	0.432579
P50454	Serpin H1	SERPINH1	0.099984	0.432285	Not_significant	SERPINH1	#N/A	0.432285
O43390	Heterogeneous nuclear ribonucleoprotein R	HNRNPR	0.19465	0.42849	Not_significant	HNRNPR	#N/A	0.42849
P02538	Keratin, type II cytoskeletal 6A	KRT6A	0.497354	0.426911	Not_significant	KRT6A	#N/A	0.426911
Q8TBZ0	Coiled-coil domain-containing protein 110	CCDC110	0.156687	0.42436	Not_significant	CCDC110	#N/A	0.42436
Q08211	ATP-dependent RNA helicase A	DHX9	0.291355	0.423469	Not_significant	DHX9	#N/A	0.423469
O75494	Serine/arginine-rich splicing factor 10	SRSF10	0.298226	0.42152	Not_significant	SRSF10	#N/A	0.42152
P31942	Heterogeneous nuclear ribonucleoprotein H3	HNRNPH3	0.260694	0.413404	Not_significant	HNRNPH3	#N/A	0.413404
Q6PI48	Aspartate--tRNA ligase, mitochondrial	DARS2	0.185902	0.412858	Not_significant	DARS2	#N/A	0.412858
Q99848	Probable rRNA-processing protein EBP2	EBNA1BP2	0.735425	0.411881	Not_significant	EBNA1BP2	#N/A	0.411881
Q96H79	Zinc finger CCCH-type antiviral protein 1-like	ZC3HAV1L	0.453154	0.411707	Not_significant	ZC3HAV1L	#N/A	0.411707
Q14683	Structural maintenance of chromosomes protein 1A	SMC1A	0.298127	0.411608	Not_significant	SMC1A	#N/A	0.411608
Q01081	Splicing factor U2AF 35 kDa subunit	U2AF1	0.218391	0.410818	Not_significant	U2AF1	#N/A	0.410818
O00567	Nucleolar protein 56	NOP56	0.47248	0.409563	Not_significant	NOP56	#N/A	0.409563
Q9Y3Y2	Chromatin target of PRMT1 protein	CHTOP	0.135419	0.408067	Not_significant	CHTOP	#N/A	0.408067
P10696	Alkaline phosphatase, germ cell type	ALPG	0.388066	0.407754	Not_significant	ALPG	#N/A	0.407754
Q8WVM0	Dimethyladenosine transferase 1, mitochondrial	TFB1M	0.524648	0.407266	Not_significant	TFB1M	#N/A	0.407266
P62847	40S ribosomal protein S24	RPS24	0.939937	0.407233	Not_significant	RPS24	#N/A	0.407233
Q9NVP1	ATP-dependent RNA helicase DDX18	DDX18	0.408005	0.407092	Not_significant	DDX18	#N/A	0.407092
O60216	Double-strand-break repair protein rad21 homolog	RAD21	0.180588	0.406084	Not_significant	RAD21	#N/A	0.406084
Q8NC51	Plasminogen activator inhibitor 1 RNA-binding protein	SERBP1	0.475951	0.404073	Not_significant	SERBP1	#N/A	0.404073
P43243	Matrin-3	MATR3	0.272601	0.40303	Not_significant	MATR3	#N/A	0.40303
Q96AK3	DNA dC->dU-editing enzyme APOBEC-3D	APOBEC3D	0.243808	0.40173	Not_significant	APOBEC3D	#N/A	0.40173
P27635	60S ribosomal protein L10	RPL10	0.497116	0.400941	Not_significant	RPL10	#N/A	0.400941
Q9NRX1	RNA-binding protein PNO1	PNO1	0.750603	0.40062	Not_significant	PNO1	#N/A	0.40062
Q9NVH1	DnaJ homolog subfamily C member 11	DNAJC11	0.340042	0.399469	Not_significant	DNAJC11	#N/A	0.399469
Q14574	Desmocollin-3	DSC3	0.210724	0.396421	Not_significant	DSC3	#N/A	0.396421
P61247	40S ribosomal protein S3a	RPS3A	0.563287	0.396154	Not_significant	RPS3A	#N/A	0.396154
O15371	Eukaryotic translation initiation factor 3 subunit D	EIF3D	0.205384	0.393037	Not_significant	EIF3D	#N/A	0.393037
P04899	Guanine nucleotide-binding protein G(i) subunit alpha-2	GNAI2	0.112792	0.3888	Not_significant	GNAI2	#N/A	0.3888
Q9Y608	Leucine-rich repeat flightless-interacting protein 2	LRRFIP2	0.148775	0.387882	Not_significant	LRRFIP2	#N/A	0.387882
Q14134	Tripartite motif-containing protein 29	TRIM29	0.223744	0.386669	Not_significant	TRIM29	#N/A	0.386669
P68036	Ubiquitin-conjugating enzyme E2 L3	UBE2L3	0.07746	0.385283	Not_significant	UBE2L3	#N/A	0.385283
Q15019	Septin-2	sept2	0.357781	0.384174	Not_significant	sept2	#N/A	0.384174
Q8NFJ5	Retinoic acid-induced protein 3	GPRC5A	0.609289	0.383514	Not_significant	GPRC5A	#N/A	0.383514
Q9Y2X3	Nucleolar protein 58	NOP58	0.305661	0.382179	Not_significant	NOP58	#N/A	0.382179
Q96GA3	Protein LTV1 homolog	LTV1	0.159818	0.382158	Not_significant	LTV1	#N/A	0.382158
Q9UHR4	Brain-specific angiogenesis inhibitor 1-associated protein 2-like protein 1	BAIAP2L1	0.428296	0.381447	Not_significant	BAIAP2L1	#N/A	0.381447
Q13045	Protein flightless-1 homolog	FLII	0.634387	0.378157	Not_significant	FLII	#N/A	0.378157
Q9BXJ4	Complement C1q tumor necrosis factor-related protein 3	C1QTNF3	0.233604	0.377293	Not_significant	C1QTNF3	#N/A	0.377293
P26599	Polypyrimidine tract-binding protein 1	PTBP1	0.342479	0.376099	Not_significant	PTBP1	#N/A	0.376099
O43293	Death-associated protein kinase 3	DAPK3	0.639392	0.375676	Not_significant	DAPK3	#N/A	0.375676
Q15287	RNA-binding protein with serine-rich domain 1	RNPS1	0.239846	0.374358	Not_significant	RNPS1	#N/A	0.374358
P62701	40S ribosomal protein S4, X isoform	RPS4X	0.902311	0.374077	Not_significant	RPS4X	#N/A	0.374077
O94903	Pyridoxal phosphate homeostasis protein	PLPBP	0.223675	0.37403	Not_significant	PLPBP	#N/A	0.37403
P63220	40S ribosomal protein S21	RPS21	0.152862	0.371745	Not_significant	RPS21	#N/A	0.371745
Q9Y4I1	Unconventional myosin-Va	MYO5A	0.561768	0.370898	Not_significant	MYO5A	#N/A	0.370898
Q9Y5S9	RNA-binding protein 8A	RBM8A	0.205855	0.368794	Not_significant	RBM8A	#N/A	0.368794
Q96AB3	Isochorismatase domain-containing protein 2	ISOC2	0.897258	0.368192	Not_significant	ISOC2	#N/A	0.368192
P11216	Glycogen phosphorylase, brain form	PYGB	0.179893	0.368184	Not_significant	PYGB	#N/A	0.368184
Q9UJV9	Probable ATP-dependent RNA helicase DDX41	DDX41	0.234575	0.365799	Not_significant	DDX41	#N/A	0.365799
O00422	Histone deacetylase complex subunit SAP18	SAP18	0.158619	0.365292	Not_significant	SAP18	#N/A	0.365292
Q9Y266	Nuclear migration protein nudC	NUDC	0.116412	0.365217	Not_significant	NUDC	#N/A	0.365217
E9PAV3	Nascent polypeptide-associated complex subunit alpha, muscle-specific form	NACA	0.129984	0.362673	Not_significant	NACA	#N/A	0.362673
P51571	Translocon-associated protein subunit delta	SSR4	0.478842	0.361165	Not_significant	SSR4	#N/A	0.361165
O15145	Actin-related protein 2/3 complex subunit 3	ARPC3	0.647644	0.360848	Not_significant	ARPC3	#N/A	0.360848
Q15269	Periodic tryptophan protein 2 homolog	PWP2	0.270014	0.355948	Not_significant	PWP2	#N/A	0.355948
Q71UI9	Histone H2A.V	H2AFV	0.14817	0.355526	Not_significant	H2AFV	#N/A	0.355526
Q9NRW3	DNA dC->dU-editing enzyme APOBEC-3C	APOBEC3C	0.48873	0.355488	Not_significant	APOBEC3C	#N/A	0.355488
O14929	Histone acetyltransferase type B catalytic subunit	HAT1	0.092275	0.355186	Not_significant	HAT1	#N/A	0.355186
Q02543	60S ribosomal protein L18a	RPL18A	0.550785	0.354568	Not_significant	RPL18A	#N/A	0.354568
P62906	60S ribosomal protein L10a	RPL10A	0.443676	0.353071	Not_significant	RPL10A	#N/A	0.353071
P42766	60S ribosomal protein L35	RPL35	0.239659	0.351478	Not_significant	RPL35	#N/A	0.351478
Q9BYB4	Guanine nucleotide-binding protein subunit beta-like protein 1	GNB1L	1.09426	0.350171	Not_significant	GNB1L	#N/A	0.350171
Q9NQZ5	StAR-related lipid transfer protein 7, mitochondrial	STARD7	0.30948	0.34974	Not_significant	STARD7	#N/A	0.34974
Q9Y3T9	Nucleolar complex protein 2 homolog	NOC2L	0.169393	0.34949	Not_significant	NOC2L	#N/A	0.34949
Q7Z417	Nuclear fragile X mental retardation-interacting protein 2	NUFIP2	1.13476	0.346224	Not_significant	NUFIP2	#N/A	0.346224
P06748	Nucleophosmin	NPM1	0.307973	0.345152	Not_significant	NPM1	#N/A	0.345152
Q92841	Probable ATP-dependent RNA helicase DDX17	DDX17	0.268759	0.345101	Not_significant	DDX17	#N/A	0.345101
P29590	Protein PML	PML	0.419314	0.344502	Not_significant	PML	#N/A	0.344502
Q16629	Serine/arginine-rich splicing factor 7	SRSF7	0.255585	0.342807	Not_significant	SRSF7	#N/A	0.342807
P15880	40S ribosomal protein S2	RPS2	0.103544	0.34188	Not_significant	RPS2	#N/A	0.34188
Q9UHX1	Poly(U)-binding-splicing factor PUF60	PUF60	0.119023	0.341782	Not_significant	PUF60	#N/A	0.341782
O60506	Heterogeneous nuclear ribonucleoprotein Q	SYNCRIP	0.29326	0.341535	Not_significant	SYNCRIP	#N/A	0.341535
P02100	Hemoglobin subunit epsilon	HBE1	0.313121	0.339927	Not_significant	HBE1	#N/A	0.339927
Q15050	Ribosome biogenesis regulatory protein homolog	RRS1	0.284627	0.338227	Not_significant	RRS1	#N/A	0.338227
Q13057	Bifunctional coenzyme A synthase	COASY	0.280306	0.337262	Not_significant	COASY	#N/A	0.337262
P16104	Histone H2AX	H2AFX	0.177368	0.337	Not_significant	H2AFX	#N/A	0.337
Q15785	Mitochondrial import receptor subunit TOM34	TOMM34	0.078562	0.336861	Not_significant	TOMM34	#N/A	0.336861
Q8IWA0	WD repeat-containing protein 75	WDR75	0.908378	0.33638	Not_significant	WDR75	#N/A	0.33638
Q9NWB6	Arginine and glutamate-rich protein 1	ARGLU1	0.176549	0.33433	Not_significant	ARGLU1	#N/A	0.33433
Q969G5	Caveolae-associated protein 3	CAVIN3	0.122812	0.334215	Not_significant	CAVIN3	#N/A	0.334215
Q9Y6M1	Insulin-like growth factor 2 mRNA-binding protein 2	IGF2BP2	0.299008	0.333843	Not_significant	IGF2BP2	#N/A	0.333843
Q14008	Cytoskeleton-associated protein 5	CKAP5	0.259967	0.333149	Not_significant	CKAP5	#N/A	0.333149
Q9UBB5	Methyl-CpG-binding domain protein 2	MBD2	0.24243	0.33303	Not_significant	MBD2	#N/A	0.33303
P62308	Small nuclear ribonucleoprotein G	SNRPG	0.231269	0.331859	Not_significant	SNRPG	#N/A	0.331859
P61962	DDB1- and CUL4-associated factor 7	DCAF7	0.045513	0.331569	Not_significant	DCAF7	#N/A	0.331569
P81605	Dermcidin	DCD	0.323482	0.329733	Not_significant	DCD	#N/A	0.329733
P67936	Tropomyosin alpha-4 chain	TPM4	0.322585	0.329659	Not_significant	TPM4	#N/A	0.329659
Q9ULV0	Unconventional myosin-Vb	MYO5B	0.106702	0.329388	Not_significant	MYO5B	#N/A	0.329388
P33176	Kinesin-1 heavy chain	KIF5B	0.193631	0.329345	Not_significant	KIF5B	#N/A	0.329345
P56537	Eukaryotic translation initiation factor 6	EIF6	0.485541	0.327827	Not_significant	EIF6	#N/A	0.327827
Q86U42	Polyadenylate-binding protein 2	PABPN1	0.089736	0.327397	Not_significant	PABPN1	#N/A	0.327397
P10599	Thioredoxin	TXN	0.348175	0.326577	Not_significant	TXN	#N/A	0.326577
O43159	Ribosomal RNA-processing protein 8	RRP8	1.76128	0.32599	Significant	RRP8	0.32599	#N/A
O00161	Synaptosomal-associated protein 23	SNAP23	0.098279	0.324908	Not_significant	SNAP23	#N/A	0.324908
Q9NV31	U3 small nucleolar ribonucleoprotein protein IMP3	IMP3	0.497582	0.322255	Not_significant	IMP3	#N/A	0.322255
P37108	Signal recognition particle 14 kDa protein	SRP14	0.353076	0.322165	Not_significant	SRP14	#N/A	0.322165
O95470	Sphingosine-1-phosphate lyase 1	SGPL1	0.274046	0.321118	Not_significant	SGPL1	#N/A	0.321118
Q12800	Alpha-globin transcription factor CP2	TFCP2	0.113839	0.320618	Not_significant	TFCP2	#N/A	0.320618
Q13951	Core-binding factor subunit beta	CBFB	0.159922	0.320205	Not_significant	CBFB	#N/A	0.320205
P18621	60S ribosomal protein L17	RPL17	1.54794	0.318099	Significant	RPL17	0.318099	#N/A
Q15459	Splicing factor 3A subunit 1	SF3A1	0.238961	0.317575	Not_significant	SF3A1	#N/A	0.317575
P17844	Probable ATP-dependent RNA helicase DDX5	DDX5	0.229057	0.316102	Not_significant	DDX5	#N/A	0.316102
O43684	Mitotic checkpoint protein BUB3	BUB3	0.238353	0.315518	Not_significant	BUB3	#N/A	0.315518
Q9H3K6	BolA-like protein 2	BOLA2	0.289921	0.315253	Not_significant	BOLA2	#N/A	0.315253
P06730	Eukaryotic translation initiation factor 4E	EIF4E	0.218112	0.314337	Not_significant	EIF4E	#N/A	0.314337
Q13151	Heterogeneous nuclear ribonucleoprotein A0	HNRNPA0	0.227666	0.310631	Not_significant	HNRNPA0	#N/A	0.310631
Q8NCA5	Protein FAM98A	FAM98A	0.697814	0.309461	Not_significant	FAM98A	#N/A	0.309461
Q9Y224	RNA transcription, translation and transport factor protein	RTRAF	0.497215	0.308849	Not_significant	RTRAF	#N/A	0.308849
Q8WXF1	Paraspeckle component 1	PSPC1	0.190031	0.308779	Not_significant	PSPC1	#N/A	0.308779
Q5JTH9	RRP12-like protein	RRP12	0.17377	0.307405	Not_significant	RRP12	#N/A	0.307405
P51114	Fragile X mental retardation syndrome-related protein 1	FXR1	0.372836	0.307134	Not_significant	FXR1	#N/A	0.307134
P07339	Cathepsin D	CTSD	0.056506	0.305379	Not_significant	CTSD	#N/A	0.305379
Q04695	Keratin, type I cytoskeletal 17	KRT17	0.320616	0.302805	Not_significant	KRT17	#N/A	0.302805
Q8IUX4	DNA dC->dU-editing enzyme APOBEC-3F	APOBEC3F	0.097742	0.302295	Not_significant	APOBEC3F	#N/A	0.302295
P61313	60S ribosomal protein L15	RPL15	0.337465	0.302077	Not_significant	RPL15	#N/A	0.302077
P62861	40S ribosomal protein S30	FAU	0.362858	0.298568	Not_significant	FAU	#N/A	0.298568
P62081	40S ribosomal protein S7	RPS7	0.274306	0.298043	Not_significant	RPS7	#N/A	0.298043
P15924	Desmoplakin	DSP	0.231031	0.297809	Not_significant	DSP	#N/A	0.297809
Q08188	Protein-glutamine gamma-glutamyltransferase E	TGM3	0.140692	0.296847	Not_significant	TGM3	#N/A	0.296847
P16401	Histone H1.5	HIST1H1B	0.336523	0.296208	Not_significant	HIST1H1B	#N/A	0.296208
Q8IUE6	Histone H2A type 2-B	HIST2H2AB	0.312688	0.295018	Not_significant	HIST2H2AB	#N/A	0.295018
Q92522	Histone H1x	H1FX	0.118853	0.288992	Not_significant	H1FX	#N/A	0.288992
P10412	Histone H1.4	HIST1H1E	0.280859	0.287915	Not_significant	HIST1H1E	#N/A	0.287915
P00367	Glutamate dehydrogenase 1, mitochondrial	GLUD1	0.108101	0.287549	Not_significant	GLUD1	#N/A	0.287549
Q99959	Plakophilin-2	PKP2	0.285157	0.286018	Not_significant	PKP2	#N/A	0.286018
Q9NZB2	Constitutive coactivator of PPAR-gamma-like protein 1	FAM120A	0.28059	0.285167	Not_significant	FAM120A	#N/A	0.285167
Q6YN16	Hydroxysteroid dehydrogenase-like protein 2	HSDL2	0.16197	0.284374	Not_significant	HSDL2	#N/A	0.284374
Q9UMD9	Collagen alpha-1(XVII) chain	COL17A1	0.272945	0.28404	Not_significant	COL17A1	#N/A	0.28404
P22626	Heterogeneous nuclear ribonucleoproteins A2/B1	HNRNPA2B1	0.174949	0.283289	Not_significant	HNRNPA2B1	#N/A	0.283289
P14373	Zinc finger protein RFP	TRIM27	0.218625	0.282605	Not_significant	TRIM27	#N/A	0.282605
Q13310	Polyadenylate-binding protein 4	PABPC4	0.709828	0.282441	Not_significant	PABPC4	#N/A	0.282441
Q04637	Eukaryotic translation initiation factor 4 gamma 1	EIF4G1	0.142903	0.28213	Not_significant	EIF4G1	#N/A	0.28213
P14174	Macrophage migration inhibitory factor	MIF	0.074422	0.280449	Not_significant	MIF	#N/A	0.280449
P46776	60S ribosomal protein L27a	RPL27A	0.611389	0.280304	Not_significant	RPL27A	#N/A	0.280304
P13647	Keratin, type II cytoskeletal 5	KRT5	0.226111	0.278728	Not_significant	KRT5	#N/A	0.278728
Q6P1L8	39S ribosomal protein L14, mitochondrial	MRPL14	0.170833	0.278067	Not_significant	MRPL14	#N/A	0.278067
P41091	Eukaryotic translation initiation factor 2 subunit 3	EIF2S3	0.125013	0.276884	Not_significant	EIF2S3	#N/A	0.276884
P17096	High mobility group protein HMG-I/HMG-Y	HMGA1	0.157621	0.27534	Not_significant	HMGA1	#N/A	0.27534
O15230	Laminin subunit alpha-5	LAMA5	0.0625	0.275038	Not_significant	LAMA5	#N/A	0.275038
Q9Y3I0	tRNA-splicing ligase RtcB homolog	RTCB	1.53069	0.273552	Significant	RTCB	0.273552	#N/A
P11215	Integrin alpha-M	ITGAM	0.169105	0.271257	Not_significant	ITGAM	#N/A	0.271257
P61513	60S ribosomal protein L37a	RPL37A	0.370845	0.269896	Not_significant	RPL37A	#N/A	0.269896
Q8NEJ9	Neuroguidin	NGDN	0.2167	0.268569	Not_significant	NGDN	#N/A	0.268569
O00767	Acyl-CoA desaturase	SCD	0.075625	0.263525	Not_significant	SCD	#N/A	0.263525
Q9NX24	H/ACA ribonucleoprotein complex subunit 2	NHP2	0.129604	0.261619	Not_significant	NHP2	#N/A	0.261619
Q9Y446	Plakophilin-3	PKP3	0.274804	0.261502	Not_significant	PKP3	#N/A	0.261502
Q13126	S-methyl-5'-thioadenosine phosphorylase	MTAP	0.114953	0.260406	Not_significant	MTAP	#N/A	0.260406
P09661	U2 small nuclear ribonucleoprotein A'	SNRPA1	0.124902	0.260376	Not_significant	SNRPA1	#N/A	0.260376
O14908	PDZ domain-containing protein GIPC1	GIPC1	0.101985	0.259468	Not_significant	GIPC1	#N/A	0.259468
P00492	Hypoxanthine-guanine phosphoribosyltransferase	HPRT1	0.273027	0.257008	Not_significant	HPRT1	#N/A	0.257008
P39019	40S ribosomal protein S19	RPS19	0.171862	0.253852	Not_significant	RPS19	#N/A	0.253852
P62249	40S ribosomal protein S16	RPS16	0.450636	0.253399	Not_significant	RPS16	#N/A	0.253399
P53602	Diphosphomevalonate decarboxylase	MVD	0.122248	0.250644	Not_significant	MVD	#N/A	0.250644
Q9Y657	Spindlin-1	SPIN1	0.117662	0.250512	Not_significant	SPIN1	#N/A	0.250512
P83731	60S ribosomal protein L24	RPL24	0.628401	0.248173	Not_significant	RPL24	#N/A	0.248173
Q9P258	Protein RCC2	RCC2	0.21905	0.246088	Not_significant	RCC2	#N/A	0.246088
Q04323	UBX domain-containing protein 1	UBXN1	0.127494	0.245178	Not_significant	UBXN1	#N/A	0.245178
Q8TDN6	Ribosome biogenesis protein BRX1 homolog	BRIX1	0.137248	0.243184	Not_significant	BRIX1	#N/A	0.243184
Q15646	2'-5'-oligoadenylate synthase-like protein	OASL	0.339791	0.239543	Not_significant	OASL	#N/A	0.239543
O14639	Actin-binding LIM protein 1	ABLIM1	0.369777	0.239182	Not_significant	ABLIM1	#N/A	0.239182
Q96AG4	Leucine-rich repeat-containing protein 59	LRRC59	0.141503	0.237444	Not_significant	LRRC59	#N/A	0.237444
P46783	40S ribosomal protein S10	RPS10	0.224829	0.235542	Not_significant	RPS10	#N/A	0.235542
Q9H6R4	Nucleolar protein 6	NOL6	0.071341	0.234653	Not_significant	NOL6	#N/A	0.234653
Q00577	Transcriptional activator protein Pur-alpha	PURA	0.359543	0.233333	Not_significant	PURA	#N/A	0.233333
P24534	Elongation factor 1-beta	EEF1B2	0.112591	0.233058	Not_significant	EEF1B2	#N/A	0.233058
Q9UKM9	RNA-binding protein Raly	RALY	0.176082	0.230913	Not_significant	RALY	#N/A	0.230913
Q12905	Interleukin enhancer-binding factor 2	ILF2	0.17363	0.22706	Not_significant	ILF2	#N/A	0.22706
P68104	Elongation factor 1-alpha 1	EEF1A1	0.207318	0.226821	Not_significant	EEF1A1	#N/A	0.226821
P39023	60S ribosomal protein L3	RPL3	0.246263	0.224532	Not_significant	RPL3	#N/A	0.224532
P61326	Protein mago nashi homolog	MAGOH	0.18665	0.223086	Not_significant	MAGOH	#N/A	0.223086
O00571	ATP-dependent RNA helicase DDX3X	DDX3X	0.343007	0.220856	Not_significant	DDX3X	#N/A	0.220856
Q15366	Poly(rC)-binding protein 2	PCBP2	0.386546	0.219236	Not_significant	PCBP2	#N/A	0.219236
P05783	Keratin, type I cytoskeletal 18	KRT18	0.177217	0.219092	Not_significant	KRT18	#N/A	0.219092
P18583	Protein SON	SON	0.528983	0.218637	Not_significant	SON	#N/A	0.218637
P32119	Peroxiredoxin-2	PRDX2	0.309484	0.21807	Not_significant	PRDX2	#N/A	0.21807
P05187	Alkaline phosphatase, placental type	ALPP	0.077848	0.217839	Not_significant	ALPP	#N/A	0.217839
O14979	Heterogeneous nuclear ribonucleoprotein D-like	HNRNPDL	0.125857	0.217792	Not_significant	HNRNPDL	#N/A	0.217792
Q15717	ELAV-like protein 1	ELAVL1	0.513538	0.216294	Not_significant	ELAVL1	#N/A	0.216294
Q14126	Desmoglein-2	DSG2	0.084524	0.215681	Not_significant	DSG2	#N/A	0.215681
Q14254	Flotillin-2	FLOT2	0.054117	0.215332	Not_significant	FLOT2	#N/A	0.215332
P52597	Heterogeneous nuclear ribonucleoprotein F	HNRNPF	0.356831	0.214746	Not_significant	HNRNPF	#N/A	0.214746
Q02880	DNA topoisomerase 2-beta	TOP2B	0.039841	0.213101	Not_significant	TOP2B	#N/A	0.213101
Q14444	Caprin-1	CAPRIN1	0.746226	0.212285	Not_significant	CAPRIN1	#N/A	0.212285
P62304	Small nuclear ribonucleoprotein E	SNRPE	0.218121	0.211571	Not_significant	SNRPE	#N/A	0.211571
Q9BUQ8	Probable ATP-dependent RNA helicase DDX23	DDX23	0.072153	0.211041	Not_significant	DDX23	#N/A	0.211041
Q6PKG0	La-related protein 1	LARP1	0.102546	0.210916	Not_significant	LARP1	#N/A	0.210916
Q12996	Cleavage stimulation factor subunit 3	CSTF3	0.075276	0.210206	Not_significant	CSTF3	#N/A	0.210206
P06703	Protein S100-A6	S100A6	0.075351	0.208844	Not_significant	S100A6	#N/A	0.208844
P25789	Proteasome subunit alpha type-4	PSMA4	0.074011	0.208713	Not_significant	PSMA4	#N/A	0.208713
Q96EP5	DAZ-associated protein 1	DAZAP1	0.108256	0.208507	Not_significant	DAZAP1	#N/A	0.208507
Q9BPX5	Actin-related protein 2/3 complex subunit 5-like protein	ARPC5L	0.306727	0.207487	Not_significant	ARPC5L	#N/A	0.207487
P53814	Smoothelin	SMTN	0.048346	0.205256	Not_significant	SMTN	#N/A	0.205256
P26196	Probable ATP-dependent RNA helicase DDX6	DDX6	0.169832	0.201866	Not_significant	DDX6	#N/A	0.201866
P48730	Casein kinase I isoform delta	CSNK1D	0.106168	0.200456	Not_significant	CSNK1D	#N/A	0.200456
Q9BQ39	ATP-dependent RNA helicase DDX50	DDX50	0.039872	0.199404	Not_significant	DDX50	#N/A	0.199404
P62266	40S ribosomal protein S23	RPS23	0.688603	0.19651	Not_significant	RPS23	#N/A	0.19651
Q14116	Interleukin-18	IL18	0.077615	0.195886	Not_significant	IL18	#N/A	0.195886
P53396	ATP-citrate synthase	ACLY	0.034824	0.195341	Not_significant	ACLY	#N/A	0.195341
Q92900	Regulator of nonsense transcripts 1	UPF1	0.401538	0.193951	Not_significant	UPF1	#N/A	0.193951
P07355	Annexin A2	ANXA2	0.195127	0.193745	Not_significant	ANXA2	#N/A	0.193745
Q15061	WD repeat-containing protein 43	WDR43	0.291358	0.193703	Not_significant	WDR43	#N/A	0.193703
Q99729	Heterogeneous nuclear ribonucleoprotein A/B	HNRNPAB	0.146548	0.192274	Not_significant	HNRNPAB	#N/A	0.192274
P11182	Lipoamide acyltransferase component of branched-chain alpha-keto acid dehydrogenase complex, mitochondrial	DBT	0.064963	0.192089	Not_significant	DBT	#N/A	0.192089
P47755	F-actin-capping protein subunit alpha-2	CAPZA2	0.776396	0.191434	Not_significant	CAPZA2	#N/A	0.191434
Q96QR8	Transcriptional activator protein Pur-beta	PURB	0.218557	0.18894	Not_significant	PURB	#N/A	0.18894
P24821	Tenascin	TNC	0.126268	0.188899	Not_significant	TNC	#N/A	0.188899
P62753	40S ribosomal protein S6	RPS6	0.188354	0.187328	Not_significant	RPS6	#N/A	0.187328
P35237	Serpin B6	SERPINB6	0.134041	0.186409	Not_significant	SERPINB6	#N/A	0.186409
Q92979	Ribosomal RNA small subunit methyltransferase NEP1	EMG1	0.118186	0.184879	Not_significant	EMG1	#N/A	0.184879
Q9Y2W1	Thyroid hormone receptor-associated protein 3	THRAP3	0.116084	0.184859	Not_significant	THRAP3	#N/A	0.184859
Q00059	Transcription factor A, mitochondrial	TFAM	0.31606	0.184018	Not_significant	TFAM	#N/A	0.184018
P62913	60S ribosomal protein L11	RPL11	1.75083	0.183606	Significant	RPL11	0.183606	#N/A
Q15185	Prostaglandin E synthase 3	PTGES3	0.039954	0.182487	Not_significant	PTGES3	#N/A	0.182487
P20930	Filaggrin	FLG	0.068635	0.180535	Not_significant	FLG	#N/A	0.180535
P08670	Vimentin	VIM	0.20446	0.17916	Not_significant	VIM	#N/A	0.17916
Q6KB66	Keratin, type II cytoskeletal 80	KRT80	0.106106	0.17822	Not_significant	KRT80	#N/A	0.17822
O75569	Interferon-inducible double-stranded RNA-dependent protein kinase activator A	PRKRA	0.097275	0.178203	Not_significant	PRKRA	#N/A	0.178203
P62318	Small nuclear ribonucleoprotein Sm D3	SNRPD3	0.188241	0.177872	Not_significant	SNRPD3	#N/A	0.177872
P62277	40S ribosomal protein S13	RPS13	0.561585	0.177122	Not_significant	RPS13	#N/A	0.177122
P05787	Keratin, type II cytoskeletal 8	KRT8	0.153169	0.176539	Not_significant	KRT8	#N/A	0.176539
Q99836	Myeloid differentiation primary response protein MyD88	MYD88	0.154674	0.175174	Not_significant	MYD88	#N/A	0.175174
P02768	Serum albumin	ALB	0.023836	0.174918	Not_significant	ALB	#N/A	0.174918
Q5BKZ1	DBIRD complex subunit ZNF326	ZNF326	0.088597	0.172882	Not_significant	ZNF326	#N/A	0.172882
Q16787	Laminin subunit alpha-3	LAMA3	0.18768	0.17245	Not_significant	LAMA3	#N/A	0.17245
P61158	Actin-related protein 3	ACTR3	0.240006	0.171877	Not_significant	ACTR3	#N/A	0.171877
Q5JWF2	Guanine nucleotide-binding protein G(s) subunit alpha isoforms XLas	GNAS	0.063212	0.171768	Not_significant	GNAS	#N/A	0.171768
P82933	28S ribosomal protein S9, mitochondrial	MRPS9	0.043212	0.171333	Not_significant	MRPS9	#N/A	0.171333
P08708	40S ribosomal protein S17	RPS17	0.302361	0.169815	Not_significant	RPS17	#N/A	0.169815
P45973	Chromobox protein homolog 5	CBX5	0.059528	0.1698	Not_significant	CBX5	#N/A	0.1698
Q14573	Inositol 1,4,5-trisphosphate receptor type 3	ITPR3	0.138692	0.169721	Not_significant	ITPR3	#N/A	0.169721
Q12824	SWI/SNF-related matrix-associated actin-dependent regulator of chromatin subfamily B member 1	SMARCB1	0.252028	0.168667	Not_significant	SMARCB1	#N/A	0.168667
Q14152	Eukaryotic translation initiation factor 3 subunit A	EIF3A	0.038389	0.163951	Not_significant	EIF3A	#N/A	0.163951
O95299	NADH dehydrogenase [ubiquinone] 1 alpha subcomplex subunit 10, mitochondrial	NDUFA10	0.169362	0.162329	Not_significant	NDUFA10	#N/A	0.162329
O60306	RNA helicase aquarius	AQR	0.161845	0.161901	Not_significant	AQR	#N/A	0.161901
P02533	Keratin, type I cytoskeletal 14	KRT14	0.157661	0.16046	Not_significant	KRT14	#N/A	0.16046
P07437	Tubulin beta chain	TUBB	0.219251	0.159755	Not_significant	TUBB	#N/A	0.159755
P07910	Heterogeneous nuclear ribonucleoproteins C1/C2	HNRNPC	0.159819	0.158405	Not_significant	HNRNPC	#N/A	0.158405
P38646	Stress-70 protein, mitochondrial	HSPA9	0.215198	0.157767	Not_significant	HSPA9	#N/A	0.157767
P62995	Transformer-2 protein homolog beta	TRA2B	0.117571	0.157464	Not_significant	TRA2B	#N/A	0.157464
Q6S8J3	POTE ankyrin domain family member E	POTEE	0.197671	0.15664	Not_significant	POTEE	#N/A	0.15664
P22087	rRNA 2'-O-methyltransferase fibrillarin	FBL	0.129564	0.154568	Not_significant	FBL	#N/A	0.154568
P52948	Nuclear pore complex protein Nup98-Nup96	NUP98	0.161628	0.153718	Not_significant	NUP98	#N/A	0.153718
P55769	NHP2-like protein 1	SNU13	0.132095	0.153307	Not_significant	SNU13	#N/A	0.153307
O43818	U3 small nucleolar RNA-interacting protein 2	RRP9	0.062038	0.15052	Not_significant	RRP9	#N/A	0.15052
Q13867	Bleomycin hydrolase	BLMH	0.161033	0.149881	Not_significant	BLMH	#N/A	0.149881
P09651	Heterogeneous nuclear ribonucleoprotein A1	HNRNPA1	0.170722	0.149126	Not_significant	HNRNPA1	#N/A	0.149126
Q13283	Ras GTPase-activating protein-binding protein 1	G3BP1	0.131203	0.147438	Not_significant	G3BP1	#N/A	0.147438
P62314	Small nuclear ribonucleoprotein Sm D1	SNRPD1	0.069367	0.14667	Not_significant	SNRPD1	#N/A	0.14667
Q9ULZ3	Apoptosis-associated speck-like protein containing a CARD	PYCARD	0.060545	0.143668	Not_significant	PYCARD	#N/A	0.143668
P51991	Heterogeneous nuclear ribonucleoprotein A3	HNRNPA3	0.117916	0.143057	Not_significant	HNRNPA3	#N/A	0.143057
Q5VTL8	Pre-mRNA-splicing factor 38B	PRPF38B	0.030331	0.142432	Not_significant	PRPF38B	#N/A	0.142432
P38919	Eukaryotic initiation factor 4A-III	EIF4A3	0.128767	0.14205	Not_significant	EIF4A3	#N/A	0.14205
Q9ULX3	RNA-binding protein NOB1	NOB1	0.078844	0.136825	Not_significant	NOB1	#N/A	0.136825
Q13185	Chromobox protein homolog 3	CBX3	0.101453	0.13508	Not_significant	CBX3	#N/A	0.13508
P14923	Junction plakoglobin	JUP	0.089148	0.134897	Not_significant	JUP	#N/A	0.134897
Q8WUA2	Peptidyl-prolyl cis-trans isomerase-like 4	PPIL4	0.03105	0.128946	Not_significant	PPIL4	#N/A	0.128946
Q8IWX8	Calcium homeostasis endoplasmic reticulum protein	CHERP	0.038029	0.1283	Not_significant	CHERP	#N/A	0.1283
Q66PJ3	ADP-ribosylation factor-like protein 6-interacting protein 4	ARL6IP4	0.074555	0.128114	Not_significant	ARL6IP4	#N/A	0.128114
Q13595	Transformer-2 protein homolog alpha	TRA2A	0.079842	0.127242	Not_significant	TRA2A	#N/A	0.127242
P09874	Poly [ADP-ribose] polymerase 1	PARP1	0.247796	0.126921	Not_significant	PARP1	#N/A	0.126921
O43663	Protein regulator of cytokinesis 1	PRC1	0.080428	0.124969	Not_significant	PRC1	#N/A	0.124969
P52565	Rho GDP-dissociation inhibitor 1	ARHGDIA	0.021457	0.124272	Not_significant	ARHGDIA	#N/A	0.124272
O60814	Histone H2B type 1-K	HIST1H2BK	0.11756	0.124188	Not_significant	HIST1H2BK	#N/A	0.124188
Q7KZ85	Transcription elongation factor SPT6	SUPT6H	0.056805	0.1214	Not_significant	SUPT6H	#N/A	0.1214
P62244	40S ribosomal protein S15a	RPS15A	1.20487	0.120872	Not_significant	RPS15A	#N/A	0.120872
Q9H9Y2	Ribosome production factor 1	RPF1	0.036798	0.116942	Not_significant	RPF1	#N/A	0.116942
P55084	Trifunctional enzyme subunit beta, mitochondrial	HADHB	0.082686	0.11582	Not_significant	HADHB	#N/A	0.11582
P68133	Actin, alpha skeletal muscle	ACTA1	0.171694	0.112263	Not_significant	ACTA1	#N/A	0.112263
Q8IZP0	Abl interactor 1	ABI1	0.145507	0.111951	Not_significant	ABI1	#N/A	0.111951
Q8N8A6	ATP-dependent RNA helicase DDX51	DDX51	0.032223	0.111665	Not_significant	DDX51	#N/A	0.111665
P00390	Glutathione reductase, mitochondrial	GSR	0.096229	0.110135	Not_significant	GSR	#N/A	0.110135
Q15058	Kinesin-like protein KIF14	KIF14	0.065578	0.109331	Not_significant	KIF14	#N/A	0.109331
O00159	Unconventional myosin-Ic	MYO1C	0.064324	0.108807	Not_significant	MYO1C	#N/A	0.108807
Q96P63	Serpin B12	SERPINB12	0.067929	0.108054	Not_significant	SERPINB12	#N/A	0.108054
Q06830	Peroxiredoxin-1	PRDX1	0.216977	0.104219	Not_significant	PRDX1	#N/A	0.104219
Q09666	Neuroblast differentiation-associated protein AHNAK	AHNAK	0.026969	0.103403	Not_significant	AHNAK	#N/A	0.103403
P60174	Triosephosphate isomerase	TPI1	0.00699	0.102541	Not_significant	TPI1	#N/A	0.102541
P50914	60S ribosomal protein L14	RPL14	0.187421	0.102521	Not_significant	RPL14	#N/A	0.102521
Q9HA64	Ketosamine-3-kinase	FN3KRP	0.174295	0.102512	Not_significant	FN3KRP	#N/A	0.102512
Q969V3	Nicalin	NCLN	0.061536	0.101229	Not_significant	NCLN	#N/A	0.101229
Q9NV06	DDB1- and CUL4-associated factor 13	DCAF13	0.3673	0.099386	Not_significant	DCAF13	#N/A	0.099386
P61160	Actin-related protein 2	ACTR2	0.159392	0.098531	Not_significant	ACTR2	#N/A	0.098531
Q14690	Protein RRP5 homolog	PDCD11	0.055402	0.097467	Not_significant	PDCD11	#N/A	0.097467
Q6WCQ1	Myosin phosphatase Rho-interacting protein	MPRIP	0.068895	0.093634	Not_significant	MPRIP	#N/A	0.093634
P27695	DNA-(apurinic or apyrimidinic site) lyase	APEX1	0.01248	0.076951	Not_significant	APEX1	#N/A	0.076951
P25311	Zinc-alpha-2-glycoprotein	AZGP1	0.038613	0.070141	Not_significant	AZGP1	#N/A	0.070141
Q14CN4	Keratin, type II cytoskeletal 72	KRT72	0.039667	0.066457	Not_significant	KRT72	#N/A	0.066457
Q15233	Non-POU domain-containing octamer-binding protein	NONO	0.104031	0.063977	Not_significant	NONO	#N/A	0.063977
P62805	Histone H4	HIST1H4A	0.052829	0.06216	Not_significant	HIST1H4A	#N/A	0.06216
P31943	Heterogeneous nuclear ribonucleoprotein H	HNRNPH1	0.076408	0.061488	Not_significant	HNRNPH1	#N/A	0.061488
Q99497	Protein/nucleic acid deglycase DJ-1	PARK7	0.040915	0.059149	Not_significant	PARK7	#N/A	0.059149
Q9BRZ2	E3 ubiquitin-protein ligase TRIM56	TRIM56	0.027935	0.057982	Not_significant	TRIM56	#N/A	0.057982
P17480	Nucleolar transcription factor 1	UBTF	0.021741	0.057405	Not_significant	UBTF	#N/A	0.057405
Q9BY77	Polymerase delta-interacting protein 3	POLDIP3	0.040993	0.054443	Not_significant	POLDIP3	#N/A	0.054443
O14578	Citron Rho-interacting kinase	CIT	0.015404	0.051834	Not_significant	CIT	#N/A	0.051834
Q03135	Caveolin-1	CAV1	0.023745	0.046667	Not_significant	CAV1	#N/A	0.046667
B5ME19	Eukaryotic translation initiation factor 3 subunit C-like protein	EIF3CL	0.006562	0.046291	Not_significant	EIF3CL	#N/A	0.046291
Q96PK6	RNA-binding protein 14	RBM14	0.097975	0.045175	Not_significant	RBM14	#N/A	0.045175
O43707	Alpha-actinin-4	ACTN4	0.02128	0.042457	Not_significant	ACTN4	#N/A	0.042457
P0DMV9	Heat shock 70 kDa protein 1B	HSPA1B	0.033447	0.041751	Not_significant	HSPA1B	#N/A	0.041751
Q68DK2	Zinc finger FYVE domain-containing protein 26	ZFYVE26	0.017693	0.041646	Not_significant	ZFYVE26	#N/A	0.041646
O15144	Actin-related protein 2/3 complex subunit 2	ARPC2	0.04675	0.038274	Not_significant	ARPC2	#N/A	0.038274
Q06609	DNA repair protein RAD51 homolog 1	RAD51	0.085297	0.037343	Not_significant	RAD51	#N/A	0.037343
P04080	Cystatin-B	CSTB	0.045797	0.037283	Not_significant	CSTB	#N/A	0.037283
Q2TAY7	WD40 repeat-containing protein SMU1	SMU1	0.018569	0.036565	Not_significant	SMU1	#N/A	0.036565
Q7L7L0	Histone H2A type 3	HIST3H2A	0.026135	0.035706	Not_significant	HIST3H2A	#N/A	0.035706
Q14839	Chromodomain-helicase-DNA-binding protein 4	CHD4	0.046099	0.035573	Not_significant	CHD4	#N/A	0.035573
Q12792	Twinfilin-1	TWF1	0.073463	0.034211	Not_significant	TWF1	#N/A	0.034211
P50395	Rab GDP dissociation inhibitor beta	GDI2	0.003298	0.033539	Not_significant	GDI2	#N/A	0.033539
P14649	Myosin light chain 6B	MYL6B	0.035951	0.03187	Not_significant	MYL6B	#N/A	0.03187
O60248	Protein SOX-15	SOX15	0.068646	0.029311	Not_significant	SOX15	#N/A	0.029311
Q9BZF9	Uveal autoantigen with coiled-coil domains and ankyrin repeats	UACA	0.01086	0.023917	Not_significant	UACA	#N/A	0.023917
P55795	Heterogeneous nuclear ribonucleoprotein H2	HNRNPH2	0.014852	0.023617	Not_significant	HNRNPH2	#N/A	0.023617
P18669	Phosphoglycerate mutase 1	PGAM1	0.010846	0.022762	Not_significant	PGAM1	#N/A	0.022762
P35637	RNA-binding protein FUS	FUS	0.009539	0.021784	Not_significant	FUS	#N/A	0.021784
Q15024	Exosome complex component RRP42	EXOSC7	0.015629	0.021339	Not_significant	EXOSC7	#N/A	0.021339
Q9NQ55	Suppressor of SWI4 1 homolog	PPAN	0.007966	0.017344	Not_significant	PPAN	#N/A	0.017344
Q16695	Histone H3.1t	HIST3H3	0.017205	0.01622	Not_significant	HIST3H3	#N/A	0.01622
Q9BYG3	MKI67 FHA domain-interacting nucleolar phosphoprotein	NIFK	0.009983	0.014832	Not_significant	NIFK	#N/A	0.014832
Q96Q89	Kinesin-like protein KIF20B	KIF20B	0.013781	0.0133	Not_significant	KIF20B	#N/A	0.0133
P83111	Serine beta-lactamase-like protein LACTB, mitochondrial	LACTB	0.004061	0.012259	Not_significant	LACTB	#N/A	0.012259
Q5T280	Putative methyltransferase C9orf114	SPOUT1	0.010759	0.01103	Not_significant	SPOUT1	#N/A	0.01103
O00214	Galectin-8	LGALS8	0.004029	0.007501	Not_significant	LGALS8	#N/A	0.007501
Q02241	Kinesin-like protein KIF23	KIF23	0.004199	0.007088	Not_significant	KIF23	#N/A	0.007088
Q16698	2,4-dienoyl-CoA reductase, mitochondrial	DECR1	0.001017	0.006805	Not_significant	DECR1	#N/A	0.006805
O00425	Insulin-like growth factor 2 mRNA-binding protein 3	IGF2BP3	0.010735	0.006027	Not_significant	IGF2BP3	#N/A	0.006027
Q9HBH1	Peptide deformylase, mitochondrial	PDF	0.003012	0.003029	Not_significant	PDF	#N/A	0.003029
Q7Z794	Keratin, type II cytoskeletal 1b	KRT77	0.036957	0.00296	Not_significant	KRT77	#N/A	0.00296
P18206	Vinculin	VCL	0.000142	0.001114	Not_significant	VCL	#N/A	0.001114
Q9ULC4	Malignant T-cell-amplified sequence 1	MCTS1	0.000465	0.00106	Not_significant	MCTS1	#N/A	0.00106
Q9H8H0	Nucleolar protein 11	NOL11	0.000876	0.001037	Not_significant	NOL11	#N/A	0.001037
P53680	AP-2 complex subunit sigma	AP2S1	0.00086	-0.00136	Not_significant	AP2S1	#N/A	-0.00136
P11388	DNA topoisomerase 2-alpha	TOP2A	0.000888	-0.0015	Not_significant	TOP2A	#N/A	-0.0015
P08727	Keratin, type I cytoskeletal 19	KRT19	0.002148	-0.00364	Not_significant	KRT19	#N/A	-0.00364
P62241	40S ribosomal protein S8	RPS8	0.012764	-0.0038	Not_significant	RPS8	#N/A	-0.0038
P06753	Tropomyosin alpha-3 chain	TPM3	0.011895	-0.00702	Not_significant	TPM3	#N/A	-0.00702
P35580	Myosin-10	MYH10	0.003314	-0.01137	Not_significant	MYH10	#N/A	-0.01137
Q8N1N4	Keratin, type II cytoskeletal 78	KRT78	0.030421	-0.01149	Not_significant	KRT78	#N/A	-0.01149
Q01196	Runt-related transcription factor 1	RUNX1	0.012071	-0.01159	Not_significant	RUNX1	#N/A	-0.01159
P23528	Cofilin-1	CFL1	0.010221	-0.01449	Not_significant	CFL1	#N/A	-0.01449
Q3MHD2	Protein LSM12 homolog	LSM12	0.019412	-0.0153	Not_significant	LSM12	#N/A	-0.0153
P60903	Protein S100-A10	S100A10	0.008302	-0.01733	Not_significant	S100A10	#N/A	-0.01733
P23284	Peptidyl-prolyl cis-trans isomerase B	PPIB	0.005937	-0.01849	Not_significant	PPIB	#N/A	-0.01849
P08779	Keratin, type I cytoskeletal 16	KRT16	0.011466	-0.01884	Not_significant	KRT16	#N/A	-0.01884
O95758	Polypyrimidine tract-binding protein 3	PTBP3	0.01773	-0.01955	Not_significant	PTBP3	#N/A	-0.01955
Q05707	Collagen alpha-1(XIV) chain	COL14A1	0.015654	-0.02005	Not_significant	COL14A1	#N/A	-0.02005
Q8TEX9	Importin-4	IPO4	0.009964	-0.0201	Not_significant	IPO4	#N/A	-0.0201
Q69YQ0	Cytospin-A	SPECC1L	0.035207	-0.02046	Not_significant	SPECC1L	#N/A	-0.02046
P11940	Polyadenylate-binding protein 1	PABPC1	0.070632	-0.02113	Not_significant	PABPC1	#N/A	-0.02113
P39748	Flap endonuclease 1	FEN1	0.007706	-0.02235	Not_significant	FEN1	#N/A	-0.02235
Q96CW1	AP-2 complex subunit mu	AP2M1	0.015212	-0.0285	Not_significant	AP2M1	#N/A	-0.0285
P60709	Actin, cytoplasmic 1	ACTB	0.099804	-0.03057	Not_significant	ACTB	#N/A	-0.03057
Q15014	Mortality factor 4-like protein 2	MORF4L2	0.030683	-0.03156	Not_significant	MORF4L2	#N/A	-0.03156
P07305	Histone H1.0	H1F0	0.024533	-0.03232	Not_significant	H1F0	#N/A	-0.03232
Q04837	Single-stranded DNA-binding protein, mitochondrial	SSBP1	0.064006	-0.04072	Not_significant	SSBP1	#N/A	-0.04072
Q9UM54	Unconventional myosin-VI	MYO6	0.10858	-0.0412	Not_significant	MYO6	#N/A	-0.0412
Q9ULW3	Activator of basal transcription 1	ABT1	0.054818	-0.04203	Not_significant	ABT1	#N/A	-0.04203
Q8WWI1	LIM domain only protein 7	LMO7	0.142202	-0.04322	Not_significant	LMO7	#N/A	-0.04322
P22735	Protein-glutamine gamma-glutamyltransferase K	TGM1	0.019726	-0.05121	Not_significant	TGM1	#N/A	-0.05121
P33316	Deoxyuridine 5'-triphosphate nucleotidohydrolase, mitochondrial	DUT	0.020929	-0.05346	Not_significant	DUT	#N/A	-0.05346
Q15582	Transforming growth factor-beta-induced protein ig-h3	TGFBI	0.041874	-0.05403	Not_significant	TGFBI	#N/A	-0.05403
P04259	Keratin, type II cytoskeletal 6B	KRT6B	0.026961	-0.05455	Not_significant	KRT6B	#N/A	-0.05455
P23246	Splicing factor, proline- and glutamine-rich	SFPQ	0.074345	-0.05881	Not_significant	SFPQ	#N/A	-0.05881
Q9H2U1	ATP-dependent DNA/RNA helicase DHX36	DHX36	0.030683	-0.05968	Not_significant	DHX36	#N/A	-0.05968
P16402	Histone H1.3	HIST1H1D	0.045709	-0.06162	Not_significant	HIST1H1D	#N/A	-0.06162
P63173	60S ribosomal protein L38	RPL38	0.057954	-0.06826	Not_significant	RPL38	#N/A	-0.06826
P35244	Replication protein A 14 kDa subunit	RPA3	0.036976	-0.0703	Not_significant	RPA3	#N/A	-0.0703
Q96G21	U3 small nucleolar ribonucleoprotein protein IMP4	IMP4	0.128431	-0.07166	Not_significant	IMP4	#N/A	-0.07166
P08729	Keratin, type II cytoskeletal 7	KRT7	0.047766	-0.07683	Not_significant	KRT7	#N/A	-0.07683
P0DP25	Calmodulin-3	CALM3	0.068466	-0.07939	Not_significant	CALM3	#N/A	-0.07939
Q9BXY0	Protein MAK16 homolog	MAK16	0.107795	-0.0794	Not_significant	MAK16	#N/A	-0.0794
P01040	Cystatin-A	CSTA	0.040447	-0.08702	Not_significant	CSTA	#N/A	-0.08702
P61626	Lysozyme C	LYZ	0.108816	-0.09373	Not_significant	LYZ	#N/A	-0.09373
Q8NAV1	Pre-mRNA-splicing factor 38A	PRPF38A	0.108223	-0.09745	Not_significant	PRPF38A	#N/A	-0.09745
Q9Y3B4	Splicing factor 3B subunit 6	SF3B6	0.063132	-0.09766	Not_significant	SF3B6	#N/A	-0.09766
Q96QA5	Gasdermin-A	GSDMA	0.132498	-0.09914	Not_significant	GSDMA	#N/A	-0.09914
P84103	Serine/arginine-rich splicing factor 3	SRSF3	0.139136	-0.10245	Not_significant	SRSF3	#N/A	-0.10245
Q96S97	Myeloid-associated differentiation marker	MYADM	0.044755	-0.10361	Not_significant	MYADM	#N/A	-0.10361
P19525	Interferon-induced, double-stranded RNA-activated protein kinase	EIF2AK2	0.159091	-0.106	Not_significant	EIF2AK2	#N/A	-0.106
P31944	Caspase-14	CASP14	0.048481	-0.11129	Not_significant	CASP14	#N/A	-0.11129
P08754	Guanine nucleotide-binding protein G(k) subunit alpha	GNAI3	0.034063	-0.11225	Not_significant	GNAI3	#N/A	-0.11225
Q9H814	Phosphorylated adapter RNA export protein	PHAX	0.033822	-0.11274	Not_significant	PHAX	#N/A	-0.11274
O75367	Core histone macro-H2A.1	H2AFY	0.14705	-0.11292	Not_significant	H2AFY	#N/A	-0.11292
Q969S8	Polyamine deacetylase HDAC10	HDAC10	0.072857	-0.11434	Not_significant	HDAC10	#N/A	-0.11434
Q14694	Ubiquitin carboxyl-terminal hydrolase 10	USP10	0.098717	-0.11655	Not_significant	USP10	#N/A	-0.11655
Q969L2	Protein MAL2	MAL2	0.043684	-0.12059	Not_significant	MAL2	#N/A	-0.12059
Q9UBV8	Peflin	PEF1	0.090262	-0.12214	Not_significant	PEF1	#N/A	-0.12214
Q5D862	Filaggrin-2	FLG2	0.07518	-0.12861	Not_significant	FLG2	#N/A	-0.12861
Q9Y512	Sorting and assembly machinery component 50 homolog	SAMM50	0.083127	-0.12884	Not_significant	SAMM50	#N/A	-0.12884
A8MQ03	Cysteine-rich tail protein 1	CYSRT1	0.073106	-0.12956	Not_significant	CYSRT1	#N/A	-0.12956
P32969	60S ribosomal protein L9	RPL9	0.164135	-0.12996	Not_significant	RPL9	#N/A	-0.12996
P35527	Keratin, type I cytoskeletal 9	KRT9	0.201216	-0.13035	Not_significant	KRT9	#N/A	-0.13035
Q9Y3C6	Peptidyl-prolyl cis-trans isomerase-like 1	PPIL1	0.127743	-0.13146	Not_significant	PPIL1	#N/A	-0.13146
P98160	Basement membrane-specific heparan sulfate proteoglycan core protein	HSPG2	0.018461	-0.13438	Not_significant	HSPG2	#N/A	-0.13438
Q96GD4	Aurora kinase B	AURKB	0.738424	-0.13659	Not_significant	AURKB	#N/A	-0.13659
Q99439	Calponin-2	CNN2	0.033992	-0.1383	Not_significant	CNN2	#N/A	-0.1383
O15143	Actin-related protein 2/3 complex subunit 1B	ARPC1B	0.143063	-0.13866	Not_significant	ARPC1B	#N/A	-0.13866
P61011	Signal recognition particle 54 kDa protein	SRP54	0.045566	-0.14031	Not_significant	SRP54	#N/A	-0.14031
P06737	Glycogen phosphorylase, liver form	PYGL	0.021073	-0.14252	Not_significant	PYGL	#N/A	-0.14252
Q16778	Histone H2B type 2-E	HIST2H2BE	0.144043	-0.14347	Not_significant	HIST2H2BE	#N/A	-0.14347
P12273	Prolactin-inducible protein	PIP	0.061067	-0.15036	Not_significant	PIP	#N/A	-0.15036
P52272	Heterogeneous nuclear ribonucleoprotein M	HNRNPM	0.049869	-0.1517	Not_significant	HNRNPM	#N/A	-0.1517
Q96FZ2	Embryonic stem cell-specific 5-hydroxymethylcytosine-binding protein	HMCES	0.19485	-0.15454	Not_significant	HMCES	#N/A	-0.15454
Q08945	FACT complex subunit SSRP1	SSRP1	0.045527	-0.1575	Not_significant	SSRP1	#N/A	-0.1575
Q13112	Chromatin assembly factor 1 subunit B	CHAF1B	0.066393	-0.16143	Not_significant	CHAF1B	#N/A	-0.16143
Q6IAA8	Ragulator complex protein LAMTOR1	LAMTOR1	0.06176	-0.16393	Not_significant	LAMTOR1	#N/A	-0.16393
O15294	UDP-N-acetylglucosamine--peptide N-acetylglucosaminyltransferase 110 kDa subunit	OGT	0.064696	-0.17085	Not_significant	OGT	#N/A	-0.17085
Q6YHK3	CD109 antigen	CD109	0.041465	-0.17949	Not_significant	CD109	#N/A	-0.17949
Q9NWT1	p21-activated protein kinase-interacting protein 1	PAK1IP1	0.129874	-0.18616	Not_significant	PAK1IP1	#N/A	-0.18616
Q86YZ3	Hornerin	HRNR	0.653478	-0.18681	Not_significant	HRNR	#N/A	-0.18681
Q9NUD5	Zinc finger CCHC domain-containing protein 3	ZCCHC3	0.092855	-0.18839	Not_significant	ZCCHC3	#N/A	-0.18839
P62987	Ubiquitin-60S ribosomal protein L40	UBA52	0.206462	-0.18972	Not_significant	UBA52	#N/A	-0.18972
Q96RR1	Twinkle protein, mitochondrial	TWNK	0.063379	-0.19057	Not_significant	TWNK	#N/A	-0.19057
O95372	Acyl-protein thioesterase 2	LYPLA2	0.267041	-0.19096	Not_significant	LYPLA2	#N/A	-0.19096
P19012	Keratin, type I cytoskeletal 15	KRT15	0.104595	-0.19137	Not_significant	KRT15	#N/A	-0.19137
P09429	High mobility group protein B1	HMGB1	0.045723	-0.19172	Not_significant	HMGB1	#N/A	-0.19172
Q92804	TATA-binding protein-associated factor 2N	TAF15	0.135203	-0.19201	Not_significant	TAF15	#N/A	-0.19201
Q8WVV4	Protein POF1B	POF1B	0.133074	-0.19674	Not_significant	POF1B	#N/A	-0.19674
P48729	Casein kinase I isoform alpha	CSNK1A1	0.120958	-0.19789	Not_significant	CSNK1A1	#N/A	-0.19789
P59998	Actin-related protein 2/3 complex subunit 4	ARPC4	0.171926	-0.19876	Not_significant	ARPC4	#N/A	-0.19876
Q96CN7	Isochorismatase domain-containing protein 1	ISOC1	0.144829	-0.20238	Not_significant	ISOC1	#N/A	-0.20238
P49790	Nuclear pore complex protein Nup153	NUP153	0.043719	-0.20631	Not_significant	NUP153	#N/A	-0.20631
Q16777	Histone H2A type 2-C	HIST2H2AC	0.910976	-0.21268	Not_significant	HIST2H2AC	#N/A	-0.21268
P07954	Fumarate hydratase, mitochondrial	FH	0.02438	-0.21297	Not_significant	FH	#N/A	-0.21297
P35908	Keratin, type II cytoskeletal 2 epidermal	KRT2	0.564271	-0.21533	Not_significant	KRT2	#N/A	-0.21533
Q96N67	Dedicator of cytokinesis protein 7	DOCK7	0.169577	-0.21731	Not_significant	DOCK7	#N/A	-0.21731
P42166	Lamina-associated polypeptide 2, isoform alpha	TMPO	0.213108	-0.2214	Not_significant	TMPO	#N/A	-0.2214
Q16527	Cysteine and glycine-rich protein 2	CSRP2	0.298886	-0.22581	Not_significant	CSRP2	#N/A	-0.22581
Q9Y3B9	RRP15-like protein	RRP15	0.067318	-0.22637	Not_significant	RRP15	#N/A	-0.22637
P04264	Keratin, type II cytoskeletal 1	KRT1	0.474973	-0.2283	Not_significant	KRT1	#N/A	-0.2283
Q12926	ELAV-like protein 2	ELAVL2	0.179958	-0.23909	Not_significant	ELAVL2	#N/A	-0.23909
P50552	Vasodilator-stimulated phosphoprotein	VASP	0.176558	-0.24474	Not_significant	VASP	#N/A	-0.24474
O43795	Unconventional myosin-Ib	MYO1B	0.234679	-0.24835	Not_significant	MYO1B	#N/A	-0.24835
P47897	Glutamine--tRNA ligase	QARS	0.033379	-0.25063	Not_significant	QARS	#N/A	-0.25063
Q9NYL9	Tropomodulin-3	TMOD3	0.579507	-0.25105	Not_significant	TMOD3	#N/A	-0.25105
P32926	Desmoglein-3	DSG3	0.161643	-0.25499	Not_significant	DSG3	#N/A	-0.25499
P52943	Cysteine-rich protein 2	CRIP2	0.876207	-0.25903	Not_significant	CRIP2	#N/A	-0.25903
P47756	F-actin-capping protein subunit beta	CAPZB	1.29112	-0.25938	Not_significant	CAPZB	#N/A	-0.25938
Q9NYQ8	Protocadherin Fat 2	FAT2	0.278747	-0.26468	Not_significant	FAT2	#N/A	-0.26468
Q92614	Unconventional myosin-XVIIIa	MYO18A	0.543152	-0.2661	Not_significant	MYO18A	#N/A	-0.2661
P13646	Keratin, type I cytoskeletal 13	KRT13	0.235014	-0.2682	Not_significant	KRT13	#N/A	-0.2682
Q02413	Desmoglein-1	DSG1	0.751833	-0.27522	Not_significant	DSG1	#N/A	-0.27522
Q9H0H5	Rac GTPase-activating protein 1	RACGAP1	0.336393	-0.27577	Not_significant	RACGAP1	#N/A	-0.27577
P20700	Lamin-B1	LMNB1	0.111855	-0.27911	Not_significant	LMNB1	#N/A	-0.27911
O15511	Actin-related protein 2/3 complex subunit 5	ARPC5	0.211596	-0.28052	Not_significant	ARPC5	#N/A	-0.28052
Q08554	Desmocollin-1	DSC1	0.62736	-0.28673	Not_significant	DSC1	#N/A	-0.28673
P05109	Protein S100-A8	S100A8	0.100877	-0.28858	Not_significant	S100A8	#N/A	-0.28858
Q14331	Protein FRG1	FRG1	0.102503	-0.29238	Not_significant	FRG1	#N/A	-0.29238
P27694	Replication protein A 70 kDa DNA-binding subunit	RPA1	0.476529	-0.29986	Not_significant	RPA1	#N/A	-0.29986
P35268	60S ribosomal protein L22	RPL22	0.246117	-0.30415	Not_significant	RPL22	#N/A	-0.30415
P52907	F-actin-capping protein subunit alpha-1	CAPZA1	0.727095	-0.31153	Not_significant	CAPZA1	#N/A	-0.31153
P08572	Collagen alpha-2(IV) chain	COL4A2	0.143619	-0.32272	Not_significant	COL4A2	#N/A	-0.32272
P61026	Ras-related protein Rab-10	RAB10	0.119347	-0.32406	Not_significant	RAB10	#N/A	-0.32406
Q8TCU6	Phosphatidylinositol 3,4,5-trisphosphate-dependent Rac exchanger 1 protein	PREX1	0.06776	-0.32736	Not_significant	PREX1	#N/A	-0.32736
Q86V48	Leucine zipper protein 1	LUZP1	0.231884	-0.33155	Not_significant	LUZP1	#N/A	-0.33155
Q5T750	Skin-specific protein 32	XP32	0.196208	-0.34727	Not_significant	XP32	#N/A	-0.34727
Q10570	Cleavage and polyadenylation specificity factor subunit 1	CPSF1	0.15524	-0.34758	Not_significant	CPSF1	#N/A	-0.34758
Q5T749	Keratinocyte proline-rich protein	KPRP	1.32485	-0.35683	Significant	KPRP	-0.35683	#N/A
P13645	Keratin, type I cytoskeletal 10	KRT10	1.24981	-0.35857	Not_significant	KRT10	#N/A	-0.35857
O14950	Myosin regulatory light chain 12B	MYL12B	0.421273	-0.35944	Not_significant	MYL12B	#N/A	-0.35944
O14974	Protein phosphatase 1 regulatory subunit 12A	PPP1R12A	0.879158	-0.36172	Not_significant	PPP1R12A	#N/A	-0.36172
P50402	Emerin	EMD	0.787768	-0.37097	Not_significant	EMD	#N/A	-0.37097
Q15517	Corneodesmosin	CDSN	0.87071	-0.3721	Not_significant	CDSN	#N/A	-0.3721
O95425	Supervillin	SVIL	0.612051	-0.37653	Not_significant	SVIL	#N/A	-0.37653
Q92769	Histone deacetylase 2	HDAC2	0.244294	-0.38422	Not_significant	HDAC2	#N/A	-0.38422
Q96IZ0	PRKC apoptosis WT1 regulator protein	PAWR	0.160651	-0.39025	Not_significant	PAWR	#N/A	-0.39025
O43809	Cleavage and polyadenylation specificity factor subunit 5	NUDT21	0.325512	-0.39617	Not_significant	NUDT21	#N/A	-0.39617
P62140	Serine/threonine-protein phosphatase PP1-beta catalytic subunit	PPP1CB	0.418444	-0.41843	Not_significant	PPP1CB	#N/A	-0.41843
Q01844	RNA-binding protein EWS	EWSR1	0.796147	-0.42166	Not_significant	EWSR1	#N/A	-0.42166
Q76B58	BMP/retinoic acid-inducible neural-specific protein 3	BRINP3	0.358302	-0.42268	Not_significant	BRINP3	#N/A	-0.42268
P11047	Laminin subunit gamma-1	LAMC1	0.193015	-0.42283	Not_significant	LAMC1	#N/A	-0.42283
Q9BVI4	Nucleolar complex protein 4 homolog	NOC4L	1.06612	-0.4235	Not_significant	NOC4L	#N/A	-0.4235
P11217	Glycogen phosphorylase, muscle form	PYGM	0.531263	-0.42924	Not_significant	PYGM	#N/A	-0.42924
P32320	Cytidine deaminase	CDA	0.521389	-0.43013	Not_significant	CDA	#N/A	-0.43013
O75694	Nuclear pore complex protein Nup155	NUP155	0.661658	-0.43337	Not_significant	NUP155	#N/A	-0.43337
Q9NY12	H/ACA ribonucleoprotein complex subunit 1	GAR1	0.33927	-0.45357	Not_significant	GAR1	#N/A	-0.45357
P14678	Small nuclear ribonucleoprotein-associated proteins B and B'	SNRPB	0.22826	-0.45443	Not_significant	SNRPB	#N/A	-0.45443
P60660	Myosin light polypeptide 6	MYL6	0.457606	-0.45857	Not_significant	MYL6	#N/A	-0.45857
P53999	Activated RNA polymerase II transcriptional coactivator p15	SUB1	0.068217	-0.47164	Not_significant	SUB1	#N/A	-0.47164
Q9UL46	Proteasome activator complex subunit 2	PSME2	0.109516	-0.48948	Not_significant	PSME2	#N/A	-0.48948
P17931	Galectin-3	LGALS3	0.068386	-0.4923	Not_significant	LGALS3	#N/A	-0.4923
Q8NC56	LEM domain-containing protein 2	LEMD2	0.940043	-0.49474	Not_significant	LEMD2	#N/A	-0.49474
Q96CU9	FAD-dependent oxidoreductase domain-containing protein 1	FOXRED1	0.266167	-0.50368	Not_significant	FOXRED1	#N/A	-0.50368
P35579	Myosin-9	MYH9	0.271297	-0.5043	Not_significant	MYH9	#N/A	-0.5043
P35749	Myosin-11	MYH11	0.270986	-0.50809	Not_significant	MYH11	#N/A	-0.50809
O00339	Matrilin-2	MATN2	0.136645	-0.5191	Not_significant	MATN2	#N/A	-0.5191
P09493	Tropomyosin alpha-1 chain	TPM1	0.693813	-0.52342	Not_significant	TPM1	#N/A	-0.52342
P42167	Lamina-associated polypeptide 2, isoforms beta/gamma	TMPO	1.0926	-0.5247	Not_significant	TMPO	#N/A	-0.5247
P12035	Keratin, type II cytoskeletal 3	KRT3	0.070636	-0.52477	Not_significant	KRT3	#N/A	-0.52477
Q14679	Tubulin polyglutamylase TTLL4	TTLL4	0.219171	-0.55067	Not_significant	TTLL4	#N/A	-0.55067
Q9H773	dCTP pyrophosphatase 1	DCTPP1	0.294216	-0.55818	Not_significant	DCTPP1	#N/A	-0.55818
O75821	Eukaryotic translation initiation factor 3 subunit G	EIF3G	0.216519	-0.55931	Not_significant	EIF3G	#N/A	-0.55931
P29508	Serpin B3	SERPINB3	0.345164	-0.56602	Not_significant	SERPINB3	#N/A	-0.56602
Q8IV63	Inactive serine/threonine-protein kinase VRK3	VRK3	0.819954	-0.56733	Not_significant	VRK3	#N/A	-0.56733
Q92747	Actin-related protein 2/3 complex subunit 1A	ARPC1A	0.360449	-0.58185	Not_significant	ARPC1A	#N/A	-0.58185
Q9Y2U8	Inner nuclear membrane protein Man1	LEMD3	0.515215	-0.58716	Not_significant	LEMD3	#N/A	-0.58716
Q99986	Serine/threonine-protein kinase VRK1	VRK1	0.589943	-0.60023	Not_significant	VRK1	#N/A	-0.60023
Q9HCE1	Helicase MOV-10	MOV10	0.513727	-0.6398	Not_significant	MOV10	#N/A	-0.6398
Q9BSH4	Translational activator of cytochrome c oxidase 1	TACO1	0.280424	-0.64582	Not_significant	TACO1	#N/A	-0.64582
Q9Y5Q8	General transcription factor 3C polypeptide 5	GTF3C5	0.14806	-0.64775	Not_significant	GTF3C5	#N/A	-0.64775
Q16630	Cleavage and polyadenylation specificity factor subunit 6	CPSF6	0.151786	-0.68043	Not_significant	CPSF6	#N/A	-0.68043
P06702	Protein S100-A9	S100A9	0.423801	-0.70049	Not_significant	S100A9	#N/A	-0.70049
P02545	Prelamin-A/C	LMNA	0.516456	-0.70551	Not_significant	LMNA	#N/A	-0.70551
P16403	Histone H1.2	HIST1H1C	0.966108	-0.71881	Not_significant	HIST1H1C	#N/A	-0.71881
Q86Y07	Serine/threonine-protein kinase VRK2	VRK2	1.20103	-0.74104	Not_significant	VRK2	#N/A	-0.74104
Q9UJC5	SH3 domain-binding glutamic acid-rich-like protein 2	SH3BGRL2	0.806166	-0.77814	Not_significant	SH3BGRL2	#N/A	-0.77814
Q92552	28S ribosomal protein S27, mitochondrial	MRPS27	0.739403	-0.77955	Not_significant	MRPS27	#N/A	-0.77955
Q8N1G4	Leucine-rich repeat-containing protein 47	LRRC47	0.396545	-0.79668	Not_significant	LRRC47	#N/A	-0.79668
P05089	Arginase-1	ARG1	1.10248	-0.81628	Not_significant	ARG1	#N/A	-0.81628
Q15434	RNA-binding motif, single-stranded-interacting protein 2	RBMS2	0.592951	-0.82519	Not_significant	RBMS2	#N/A	-0.82519
Q8NI27	THO complex subunit 2	THOC2	0.216128	-0.8281	Not_significant	THOC2	#N/A	-0.8281
Q9UHA3	Probable ribosome biogenesis protein RLP24	RSL24D1	0.710435	-0.82887	Not_significant	RSL24D1	#N/A	-0.82887
P51153	Ras-related protein Rab-13	RAB13	0.345396	-0.84713	Not_significant	RAB13	#N/A	-0.84713
O95777	U6 snRNA-associated Sm-like protein LSm8	LSM8	1.25042	-0.85428	Not_significant	LSM8	#N/A	-0.85428
P11233	Ras-related protein Ral-A	RALA	0.151307	-0.85533	Not_significant	RALA	#N/A	-0.85533
Q53H96	Pyrroline-5-carboxylate reductase 3	PYCR3	0.415909	-0.85581	Not_significant	PYCR3	#N/A	-0.85581
Q96TC7	Regulator of microtubule dynamics protein 3	RMDN3	0.171497	-0.86838	Not_significant	RMDN3	#N/A	-0.86838
Q7Z406	Myosin-14	MYH14	0.430228	-0.87117	Not_significant	MYH14	#N/A	-0.87117
Q13835	Plakophilin-1	PKP1	0.531369	-0.91193	Not_significant	PKP1	#N/A	-0.91193
O43837	Isocitrate dehydrogenase [NAD] subunit beta, mitochondrial	IDH3B	1.21986	-0.93256	Not_significant	IDH3B	#N/A	-0.93256
O75531	Barrier-to-autointegration factor	BANF1	1.27927	-0.94794	Not_significant	BANF1	#N/A	-0.94794
Q99661	Kinesin-like protein KIF2C	KIF2C	1.02482	-1.01322	Not_significant	KIF2C	#N/A	-1.01322
Q5K651	Sterile alpha motif domain-containing protein 9	SAMD9	0.411612	-1.01616	Not_significant	SAMD9	#N/A	-1.01616
Q8WXA9	Splicing regulatory glutamine/lysine-rich protein 1	SREK1	0.795264	-1.09547	Not_significant	SREK1	#N/A	-1.09547
Q01082	Spectrin beta chain, non-erythrocytic 1	SPTBN1	1.18343	-1.16596	Not_significant	SPTBN1	#N/A	-1.16596
Q99549	M-phase phosphoprotein 8	MPHOSPH8	0.714328	-1.19036	Not_significant	MPHOSPH8	#N/A	-1.19036
P19013	Keratin, type II cytoskeletal 4	KRT4	0.979711	-1.22924	Not_significant	KRT4	#N/A	-1.22924
P61353	60S ribosomal protein L27	RPL27	0.926575	-1.28734	Not_significant	RPL27	#N/A	-1.28734
P47813	Eukaryotic translation initiation factor 1A, X-chromosomal	EIF1AX	0.270748	-1.29361	Not_significant	EIF1AX	#N/A	-1.29361
P38432	Coilin	COIL	1.55352	-1.3208	Significant	COIL	-1.3208	#N/A
Q8IWR0	Zinc finger CCCH domain-containing protein 7A	ZC3H7A	0.443577	-1.38088	Not_significant	ZC3H7A	#N/A	-1.38088
Q6UW78	Ubiquinol-cytochrome-c reductase complex assembly factor 3	UQCC3	2.11417	-1.51773	Significant	UQCC3	-1.51773	#N/A
P51659	Peroxisomal multifunctional enzyme type 2	HSD17B4	0.277807	-1.80223	Not_significant	HSD17B4	#N/A	-1.80223
Q9H7E9	UPF0488 protein C8orf33	C8orf33	0.824857	-1.81876	Not_significant	C8orf33	#N/A	-1.81876
P51648	Fatty aldehyde dehydrogenase	ALDH3A2	1.29786	-1.83092	Not_significant	ALDH3A2	#N/A	-1.83092
P63000	Ras-related C3 botulinum toxin substrate 1	RAC1	1.57256	-1.93793	Significant	RAC1	-1.93793	#N/A
P55010	Eukaryotic translation initiation factor 5	EIF5	0.229685	-2.02381	Not_significant	EIF5	#N/A	-2.02381
Q6ZVX7	F-box only protein 50	NCCRP1	0.597576	-2.29812	Not_significant	NCCRP1	#N/A	-2.29812
Q6ZVM7	TOM1-like protein 2	TOM1L2	0.368342	-2.29823	Not_significant	TOM1L2	#N/A	-2.29823
P50238	Cysteine-rich protein 1	CRIP1	1.42504	-2.65498	Significant	CRIP1	-2.65498	#N/A
Q02383	Semenogelin-2	SEMG2	2.34008	-3.01621	Significant	SEMG2	-3.01621	#N/A
Q01970	1-phosphatidylinositol 4,5-bisphosphate phosphodiesterase beta-3	PLCB3	1.39539	-7.652	Significant	PLCB3	-7.652	#N/A
