# Supplementary material for: Caskin2 is a novel talin- and Abi1-binding protein that promotes cell motility
Source: J Cell Sci. 2024 May 16;137(9):jcs262116. doi: 10.1242/jcs.262116 (PMC11166458; doi:10.1242/jcs.262116)
Supplement: Table S4. [file joces-137-262116-TableS4.xlsx]

## Sheet: Cos7 GFP-Trap
							Two color points Chart 1:
ID	Uniprot Accession	Description	gene_name	-Log Student's T-test p-value	Student's T-test Difference	significant or not	Significant	Not significant	Caskin2-PRR4A-GFP #1	Caskin2-FL-GFP #1	Caskin2-PRR4A-GFP #2	Caskin2-FL-GFP #2	Caskin2-PRR4A-GFP #3	Caskin2-FL-GFP #3
657	P68871	Hemoglobin subunit beta;LVV-hemorphin-7;Spinorphin	HBB	0.938531	4.40056	Not_significant	#N/A	4.40056	17.8654	25.9031	16.8249	18.7211	17.1152	20.3831
814	Q8IZP0	Abl interactor 1	ABI1	2.26851	4.37805	Significant	4.37805	#N/A	22.5925	27.7864	23.3958	27.8314	22.1668	25.6715
791	Q70E73	Ras-associated and pleckstrin homology domains-containing protein 1	RAPH1	2.23572	3.45008	Significant	3.45008	#N/A	18.6236	22.4511	19.046	23.154	18.6097	21.0245
76	O00233	26S proteasome non-ATPase regulatory subunit 9	PSMD9	2.4391	2.96599	Significant	2.96599	#N/A	18.6036	22.3674	18.5434	22.0099	19.8	21.4676
658	P69905	Hemoglobin subunit alpha	HBA1	0.563917	2.84167	Not_significant	#N/A	2.84167	19.1639	25.8765	19.8768	21.6638	18.2823	18.3077
450	P35237	Serpin B6	SERPINB6	0.937979	2.51348	Not_significant	#N/A	2.51348	22.3463	22.244	18.193	22.3302	19.3227	22.8283
796	Q7L576	Cytoplasmic FMR1-interacting protein 1	CYFIP1	1.94859	2.51175	Significant	2.51175	#N/A	18.8955	22.0046	18.7031	22.031	20.4038	21.5021
983	Q9Y6W5	Wiskott-Aldrich syndrome protein family member 2	WASF2	1.10876	2.3567	Not_significant	#N/A	2.3567	19.766	22.5234	18.4584	22.3204	21.8817	22.3324
701	Q13049	E3 ubiquitin-protein ligase TRIM32	TRIM32	2.16408	2.32373	Significant	2.32373	#N/A	18.948	21.4194	18.1223	21.1989	19.6515	21.0747
932	Q9UHX1	Poly(U)-binding-splicing factor PUF60	PUF60	0.967949	1.81366	Not_significant	#N/A	1.81366	19.4341	21.022	18.1076	18.8773	18.2366	21.32
961	Q9Y2J4	Angiomotin-like protein 2	AMOTL2	0.840315	1.56439	Not_significant	#N/A	1.56439	18.4603	21.2116	18.9341	20.7766	18.3828	18.4823
550	P52272	Heterogeneous nuclear ribonucleoprotein M	HNRNPM	0.990492	1.52988	Not_significant	#N/A	1.52988	18.0663	20.8494	19.7964	20.9845	20.4889	21.1073
245	P07910	Heterogeneous nuclear ribonucleoproteins C1/C2	HNRNPC	1.35745	1.50412	Significant	1.50412	#N/A	18.7175	20.6844	18.6474	19.223	18.864	20.8339
736	Q15046	Lysine--tRNA ligase	KARS	0.736824	1.37557	Not_significant	#N/A	1.37557	19.1978	21.0718	18.2069	20.7929	21.1051	20.7719
285	P11310	Medium-chain specific acyl-CoA dehydrogenase, mitochondrial	ACADM	0.844759	1.37137	Not_significant	#N/A	1.37137	18.6902	20.6435	18.88	18.5034	18.1569	20.6944
760	Q16576;Q09028	Histone-binding protein RBBP7;Histone-binding protein RBBP4	RBBP7;RBBP4	1.49115	1.36125	Significant	1.36125	#N/A	18.8199	19.7739	18.0044	19.0466	18.1116	20.1992
249	P08670	Vimentin	VIM	0.413481	1.35763	Not_significant	#N/A	1.35763	20.2764	21.2085	19.0771	20.0547	21.7872	23.9504
671	Q00839	Heterogeneous nuclear ribonucleoprotein U	HNRNPU	1.13271	1.32594	Not_significant	#N/A	1.32594	19.8114	21.0317	18.5773	20.6621	20.3924	21.065
960	Q9Y2A7	Nck-associated protein 1	NCKAP1	1.80523	1.3051	Significant	1.3051	#N/A	18.7241	20.2305	18.7744	20.5523	19.6734	20.3044
643	P63208	S-phase kinase-associated protein 1	SKP1	0.579802	1.29234	Not_significant	#N/A	1.29234	18.365	21.0316	18.711	20.6255	18.5891	17.885
226	P06730	Eukaryotic translation initiation factor 4E	EIF4E	0.355193	1.27643	Not_significant	#N/A	1.27643	22.9413	22.8062	18.6659	22.9935	23.3294	22.966
813	Q8IYB5	Stromal membrane-associated protein 1	SMAP1	0.855137	1.21053	Not_significant	#N/A	1.21053	18.8967	20.817	18.9637	20.5463	20.8642	20.9929
508	P48163	NADP-dependent malic enzyme	ME1	0.285566	1.17485	Not_significant	#N/A	1.17485	22.6838	22.5099	19.2998	22.5816	18.7715	19.1882
874	Q99714	3-hydroxyacyl-CoA dehydrogenase type-2	HSD17B10	0.575693	1.16958	Not_significant	#N/A	1.16958	18.2721	21.4374	20.6557	20.8795	21.1541	21.2738
509	P48507	Glutamate--cysteine ligase regulatory subunit	GCLM	0.49087	1.10597	Not_significant	#N/A	1.10597	21.3	21.4274	18.3176	21.4874	21.204	21.2247
430	P31153	S-adenosylmethionine synthase isoform type-2	MAT2A	0.440751	1.04528	Not_significant	#N/A	1.04528	21.3261	21.8155	21.9201	21.2806	18.6786	21.9647
650	P68133;P68032;P63267;P62736	Actin, alpha skeletal muscle;Actin, alpha cardiac muscle 1;Actin, gamma-enteric smooth muscle;Actin, aortic smooth muscle	ACTA1;ACTC1;ACTG2;ACTA2	0.170444	1.03023	Not_significant	#N/A	1.03023	18.6037	21.8677	18.5508	18.1616	23.4262	23.6421
947	Q9ULA0	Aspartyl aminopeptidase	DNPEP	0.26337	1.00015	Not_significant	#N/A	1.00015	18.1949	21.6527	18.7635	18.212	21.463	21.5572
105	O43639	Cytoplasmic protein NCK2	NCK2	0.50865	0.988347	Not_significant	#N/A	0.988347	18.54	20.6859	18.5148	20.7515	20.3476	18.9302
109	O43813	LanC-like protein 1	LANCL1	0.295024	0.961546	Not_significant	#N/A	0.961546	21.8833	21.2964	18.0309	21.8426	22.0384	21.6982
740	Q15149	Plectin	PLEC	0.511984	0.933858	Not_significant	#N/A	0.933858	20.2867	21.6206	20.2873	20.9858	22.0566	22.8257
873	Q99661	Kinesin-like protein KIF2C	KIF2C	0.81803	0.927655	Not_significant	#N/A	0.927655	18.9627	20.742	20.7698	20.7495	19.8992	20.9232
808	Q8IUQ4	E3 ubiquitin-protein ligase SIAH1	SIAH1	0.473138	0.916611	Not_significant	#N/A	0.916611	21.7147	22.0076	19.2294	21.9498	21.6269	21.3635
776	Q5QP82	DDB1- and CUL4-associated factor 10	DCAF10	0.732067	0.888679	Not_significant	#N/A	0.888679	19.6679	20.2646	19.1125	20.4787	18.4159	19.119
111	O43837	Isocitrate dehydrogenase [NAD] subunit beta, mitochondrial	IDH3B	0.731234	0.886251	Not_significant	#N/A	0.886251	18.8446	20.1407	19.0044	20.3975	18.6737	18.6434
601	P61289	Proteasome activator complex subunit 3	PSME3	0.40517	0.821309	Not_significant	#N/A	0.821309	18.7203	20.5513	18.4839	20.6661	20.0098	18.4604
118	O60911	Cathepsin L2	CTSV	0.324642	0.816875	Not_significant	#N/A	0.816875	18.1808	20.366	20.679	21.1382	18.8961	18.7024
622	P62333	26S protease regulatory subunit 10B	PSMC6	0.585469	0.754952	Not_significant	#N/A	0.754952	18.6771	19.6716	18.2678	19.9047	20.1498	19.7833
115	O60506	Heterogeneous nuclear ribonucleoprotein Q	SYNCRIP	0.530362	0.75399	Not_significant	#N/A	0.75399	19.5334	20.1773	18.3978	19.4647	20.1507	20.7018
742	Q15233	Non-POU domain-containing octamer-binding protein	NONO	0.339975	0.746786	Not_significant	#N/A	0.746786	20.3188	20.2986	20.6474	20.3537	17.7738	20.3281
609	P62081	40S ribosomal protein S7	RPS7	0.259268	0.721041	Not_significant	#N/A	0.721041	20.3005	20.441	17.1854	19.931	20.6061	19.8832
162	P00492	Hypoxanthine-guanine phosphoribosyltransferase	HPRT1	0.440687	0.703296	Not_significant	#N/A	0.703296	18.8458	21.0014	20.5576	20.62	21.0763	20.9682
392	P26599	Polypyrimidine tract-binding protein 1	PTBP1	0.299084	0.693043	Not_significant	#N/A	0.693043	20.5208	20.4627	17.9279	20.3635	20.9198	20.6213
145	O95336	6-phosphogluconolactonase	PGLS	0.620858	0.673768	Not_significant	#N/A	0.673768	18.8485	20.5066	20.029	20.4601	20.4831	20.4151
885	Q9BRX2	Protein pelota homolog	PELO	0.457509	0.673147	Not_significant	#N/A	0.673147	20.2685	20.77	18.7772	20.8024	20.8498	20.3426
191	P02787	Serotransferrin	TF	0.710671	0.657251	Not_significant	#N/A	0.657251	19.1591	19.743	18.4252	20.1202	19.3596	19.0524
747	Q15436	Protein transport protein Sec23A	SEC23A	0.667171	0.643844	Not_significant	#N/A	0.643844	19.0262	20.3585	18.9295	19.8185	19.1697	18.8798
854	Q96H79	Zinc finger CCCH-type antiviral protein 1-like	ZC3HAV1L	0.282321	0.595006	Not_significant	#N/A	0.595006	20.7039	20.3335	18.3117	20.4892	20.9054	20.8833
633	P62857	40S ribosomal protein S28	RPS28	0.510817	0.575741	Not_significant	#N/A	0.575741	20.3997	20.6719	18.9809	20.4702	20.4912	20.4568
809	Q8IV08	Phospholipase D3	PLD3	0.354859	0.573175	Not_significant	#N/A	0.573175	18.5926	20.0367	18.4696	20.0637	20.0618	18.7432
880	Q99879;Q99880;Q99877;Q93079;Q5QNW6;P62807;P58876;P57053;O60814	Histone H2B type 1-M;Histone H2B type 1-L;Histone H2B type 1-N;Histone H2B type 1-H;Histone H2B type 2-F;Histone H2B type 1-C/E/F/G/I;Histone H2B type 1-D;Histone H2B type F-S;Histone H2B type 1-K	HIST1H2BM;HIST1H2BL;HIST1H2BN;HIST1H2BH;HIST2H2BF;HIST1H2BC;HIST1H2BD;H2BFS;HIST1H2BK	0.661281	0.516164	Not_significant	#N/A	0.516164	22.7006	23.6936	22.3887	23.301	23.3985	23.0416
901	Q9H3K6	BolA-like protein 2	BOLA2	0.932925	0.47333	Not_significant	#N/A	0.47333	21.655	22.508	21.8668	22.3759	21.7081	21.7661
499	P46940	Ras GTPase-activating-like protein IQGAP1	IQGAP1	0.26905	0.448926	Not_significant	#N/A	0.448926	18.3008	18.0419	18.5224	18.9423	19.0329	20.2188
546	P51659	Peroxisomal multifunctional enzyme type 2;(3R)-hydroxyacyl-CoA dehydrogenase;Enoyl-CoA hydratase 2	HSD17B4	0.412978	0.447885	Not_significant	#N/A	0.447885	18.717	19.7892	19.702	20.333	20.1546	19.795
922	Q9P1Z2	Calcium-binding and coiled-coil domain-containing protein 1	CALCOCO1	0.159125	0.422389	Not_significant	#N/A	0.422389	18.1108	20.666	20.2417	18.9402	20.7269	20.7404
75	O00231	26S proteasome non-ATPase regulatory subunit 11	PSMD11	0.468633	0.410839	Not_significant	#N/A	0.410839	19.2743	20.2859	20.2951	20.5924	20.4479	20.3716
746	Q15417	Calponin-3	CNN3	0.977004	0.391932	Not_significant	#N/A	0.391932	21.384	22.2749	21.602	21.8678	21.7433	21.7624
229	P06748	Nucleophosmin	NPM1	0.252626	0.384873	Not_significant	#N/A	0.384873	22.7833	23.2998	21.7778	23.4789	23.6388	22.5758
493	P46734	Dual specificity mitogen-activated protein kinase kinase 3	MAP2K3	0.135335	0.360273	Not_significant	#N/A	0.360273	18.9882	20.4107	18.7276	18.3665	20.7507	20.7702
970	Q9Y3F4	Serine-threonine kinase receptor-associated protein	STRAP	0.222068	0.360116	Not_significant	#N/A	0.360116	19.935	20.1447	18.5811	18.6163	19.2349	20.0704
649	P67936	Tropomyosin alpha-4 chain	TPM4	0.0843082	0.356016	Not_significant	#N/A	0.356016	19.2981	17.8665	19.2332	22.1427	21.5365	21.1267
708	Q13439	Golgin subfamily A member 4	GOLGA4	0.595069	0.331877	Not_significant	#N/A	0.331877	20.7886	21.3801	21.5955	21.4605	21.1323	21.6714
264	Q99878;Q96KK5;Q9BTM1;Q16777;Q6FI13;P20671;P0C0S8;Q93077;Q7L7L0;P04908	Histone H2A type 1-J;Histone H2A type 1-H;Histone H2A.J;Histone H2A type 2-C;Histone H2A type 2-A;Histone H2A type 1-D;Histone H2A type 1;Histone H2A type 1-C;Histone H2A type 3;Histone H2A type 1-B/E	HIST1H2AJ;HIST1H2AH;H2AFJ;HIST2H2AC;HIST2H2AA3;HIST1H2AD;HIST1H2AG;HIST1H2AC;HIST3H2A;HIST1H2AB	0.150075	0.325596	Not_significant	#N/A	0.325596	22.8703	24.2035	23.879	22.2997	23.5674	24.7903
259	P09661	U2 small nuclear ribonucleoprotein A	SNRPA1	0.280756	0.322971	Not_significant	#N/A	0.322971	23.0451	23.7953	22.6841	23.2895	24.1294	23.7426
283	P11217	Glycogen phosphorylase, muscle form	PYGM	0.056875	0.314808	Not_significant	#N/A	0.314808	22.0306	20.9759	25.077	26.2127	21.5518	22.4152
461	P36969	Phospholipid hydroperoxide glutathione peroxidase, mitochondrial	GPX4	0.578819	0.305883	Not_significant	#N/A	0.305883	20.1933	21.1301	20.4822	20.4965	20.6461	20.6126
362	P22061	Protein-L-isoaspartate(D-aspartate) O-methyltransferase	PCMT1	0.36985	0.304392	Not_significant	#N/A	0.304392	22.3492	22.7734	21.6415	22.5267	22.7377	22.3414
635	P62888	60S ribosomal protein L30	RPL30	0.426406	0.301343	Not_significant	#N/A	0.301343	21.6633	21.8777	21.2746	22.2297	22.2492	21.9837
959	Q9Y285	Phenylalanine--tRNA ligase alpha subunit	FARSA	0.0714292	0.298122	Not_significant	#N/A	0.298122	20.5798	20.7787	17.4709	18.1317	21.0458	21.0806
314	P14868	Aspartate--tRNA ligase, cytoplasmic	DARS	0.158317	0.288168	Not_significant	#N/A	0.288168	20.0946	20.1188	18.2494	20.0015	20.0137	19.1018
255	P09525	Annexin A4	ANXA4	0.354599	0.282178	Not_significant	#N/A	0.282178	18.2438	18.9407	18.9416	19.4139	18.9022	18.5797
155	P00367;P49448	Glutamate dehydrogenase 1, mitochondrial;Glutamate dehydrogenase 2, mitochondrial	GLUD1;GLUD2	0.0541551	0.275263	Not_significant	#N/A	0.275263	21.2772	20.6399	24.4404	25.4867	21.6393	22.0561
739	Q15084	Protein disulfide-isomerase A6	PDIA6	0.148836	0.254231	Not_significant	#N/A	0.254231	20.4958	21.1198	20.7292	20.5362	21.8466	22.1782
187	P02545	Prelamin-A/C;Lamin-A/C	LMNA	0.568553	0.251362	Not_significant	#N/A	0.251362	23.6209	23.6613	23.2919	23.9088	23.2613	23.358
636	P62913	60S ribosomal protein L11	RPL11	0.355425	0.247903	Not_significant	#N/A	0.247903	22.3797	22.7711	22.1228	22.5515	23.0208	22.9444
338	P17980	26S protease regulatory subunit 6A	PSMC3	0.118823	0.246006	Not_significant	#N/A	0.246006	20.814	20.4877	18.7369	20.0659	21.0119	20.7472
727	Q14315	Filamin-C	FLNC	0.249684	0.245971	Not_significant	#N/A	0.245971	20.0776	20.6077	20.3975	20.0624	20.712	21.2548
288	P12004	Proliferating cell nuclear antigen	PCNA	0.162689	0.244621	Not_significant	#N/A	0.244621	20.4383	19.365	18.8801	20.408	19.9787	20.2579
435	P31943	Heterogeneous nuclear ribonucleoprotein H;Heterogeneous nuclear ribonucleoprotein H, N-terminally processed	HNRNPH1	0.502494	0.243849	Not_significant	#N/A	0.243849	23.3502	23.76	23.0936	23.3577	23.674	23.7316
238	P07476	Involucrin	IVL	0.191521	0.243195	Not_significant	#N/A	0.243195	20.1355	19.311	19.1947	20.0786	18.7049	19.3749
346	P19338	Nucleolin	NCL	0.226282	0.242451	Not_significant	#N/A	0.242451	22.2404	22.5305	21.5985	21.8428	22.6326	22.8256
413	P29373	Cellular retinoic acid-binding protein 2	CRABP2	0.188516	0.241906	Not_significant	#N/A	0.241906	19.153	19.0735	18.4956	18.0754	18.1475	19.373
82	O00571;O15523	ATP-dependent RNA helicase DDX3X;ATP-dependent RNA helicase DDX3Y	DDX3X;DDX3Y	0.245618	0.239647	Not_significant	#N/A	0.239647	21.3147	21.8337	21.9205	21.6024	22.0931	22.6111
702	Q13126	S-methyl-5-thioadenosine phosphorylase	MTAP	0.179815	0.232149	Not_significant	#N/A	0.232149	19.7961	18.795	19.3811	19.9223	19.1465	20.3028
878	Q99836	Myeloid differentiation primary response protein MyD88	MYD88	0.548431	0.225204	Not_significant	#N/A	0.225204	20.473	21.1094	21.0101	21.0666	20.8425	20.8252
868	Q99439	Calponin-2	CNN2	1.60078	0.223681	Significant	0.223681	#N/A	20.8893	21.0595	20.7907	20.9456	20.709	21.055
274	P10599	Thioredoxin	TXN	0.495726	0.214768	Not_significant	#N/A	0.214768	25.7081	26.0178	25.3475	25.7594	25.9444	25.8671
492	P46109	Crk-like protein	CRKL	0.321917	0.212768	Not_significant	#N/A	0.212768	23.8168	24.5479	23.9933	24.1121	24.6063	24.3947
913	Q9NSD9	Phenylalanine--tRNA ligase beta subunit	FARSB	0.261651	0.210216	Not_significant	#N/A	0.210216	21.3259	21.6882	21.2316	21.5467	22.1147	22.0679
883	Q9BQE3	Tubulin alpha-1C chain	TUBA1C	0.0677876	0.209886	Not_significant	#N/A	0.209886	22.1165	21.8936	21.1952	21.1553	19.0293	19.9218
533	P50454	Serpin H1	SERPINH1	0.230347	0.206252	Not_significant	#N/A	0.206252	21.867	22.3165	21.6104	21.924	22.6364	22.4919
840	Q92841	Probable ATP-dependent RNA helicase DDX17	DDX17	0.592383	0.192872	Not_significant	#N/A	0.192872	21.5647	22.093	21.9185	21.8353	21.9325	22.066
553	P52597	Heterogeneous nuclear ribonucleoprotein F;Heterogeneous nuclear ribonucleoprotein F, N-terminally processed	HNRNPF	0.427592	0.192659	Not_significant	#N/A	0.192659	21.9556	22.2504	21.6037	21.8191	22.0779	22.1457
520	P49411	Elongation factor Tu, mitochondrial	TUFM	0.265698	0.191966	Not_significant	#N/A	0.191966	22.4413	22.8932	22.7726	22.8695	23.2947	23.3218
676	Q02338	D-beta-hydroxybutyrate dehydrogenase, mitochondrial	BDH1	0.0735675	0.191071	Not_significant	#N/A	0.191071	18.8029	20.965	20.0608	20.6223	21.0622	18.9117
266	P62987;P62979;P0CG47;P0CG48	Ubiquitin-60S ribosomal protein L40;Ubiquitin;60S ribosomal protein L40;Ubiquitin-40S ribosomal protein S27a;Ubiquitin;40S ribosomal protein S27a;Polyubiquitin-B;Ubiquitin;Polyubiquitin-C;Ubiquitin	UBA52;RPS27A;UBB;UBC	0.247561	0.184614	Not_significant	#N/A	0.184614	25.3191	26.1731	25.6349	25.7358	25.6165	25.2155
929	Q9UBN7	Histone deacetylase 6	HDAC6	0.341252	0.177395	Not_significant	#N/A	0.177395	22.9359	22.916	22.9928	23.4923	23.3292	23.3818
420	P30050	60S ribosomal protein L12	RPL12	0.305217	0.176107	Not_significant	#N/A	0.176107	21.4617	22.0095	21.7454	21.8106	22.2055	22.1208
329	P16455	Methylated-DNA--protein-cysteine methyltransferase	MGMT	0.0586884	0.168402	Not_significant	#N/A	0.168402	18.6347	20.8817	20.065	20.6609	20.881	18.5433
744	Q15366	Poly(rC)-binding protein 2	PCBP2	0.268058	0.166335	Not_significant	#N/A	0.166335	22.6401	23.1592	22.5464	22.8147	23.2706	22.9821
952	Q9UQN3	Charged multivesicular body protein 2b	CHMP2B	0.193446	0.166162	Not_significant	#N/A	0.166162	20.4435	21.0003	20.6544	20.5803	21.2886	21.3044
687	Q06830	Peroxiredoxin-1	PRDX1	0.199188	0.165144	Not_significant	#N/A	0.165144	27.071	27.5326	26.9917	27.2753	27.9208	27.671
982	Q9Y6N5	Sulfide:quinone oxidoreductase, mitochondrial	SQRDL	0.595231	0.158742	Not_significant	#N/A	0.158742	21.111	21.3086	21.3749	21.4272	21.3657	21.5919
620	P62280	40S ribosomal protein S11	RPS11	0.124192	0.149697	Not_significant	#N/A	0.149697	19.7309	19.5301	18.6054	19.8926	19.7124	19.0752
928	Q9UBL6	Copine-7	CPNE7	0.112833	0.148834	Not_significant	#N/A	0.148834	21.0574	22.0338	21.9184	21.5723	22.5179	22.334
905	Q9HD42	Charged multivesicular body protein 1a	CHMP1A	0.259199	0.147777	Not_significant	#N/A	0.147777	20.4088	21.11	20.8977	20.9842	21.0327	20.6884
472	P40227	T-complex protein 1 subunit zeta	CCT6A	0.395317	0.143634	Not_significant	#N/A	0.143634	20.8577	20.6963	20.5189	20.875	20.8338	21.0701
584	P60660	Myosin light polypeptide 6	MYL6	0.0450222	0.140315	Not_significant	#N/A	0.140315	18.583	20.6319	21.2971	21.2967	20.621	18.9934
157	P00390	Glutathione reductase, mitochondrial	GSR	0.222078	0.139685	Not_significant	#N/A	0.139685	21.445	22.0424	21.5063	21.4284	21.9653	21.8648
770	Q3ZCM7	Tubulin beta-8 chain	TUBB8	0.0317669	0.138883	Not_significant	#N/A	0.138883	22.856	22.3025	18.8399	22.071	21.9626	19.7018
334	P17844	Probable ATP-dependent RNA helicase DDX5	DDX5	0.194544	0.13716	Not_significant	#N/A	0.13716	20.4179	20.7494	20.252	20.1929	20.7842	20.9232
333	P17812	CTP synthase 1	CTPS1	0.161537	0.130917	Not_significant	#N/A	0.130917	23.7088	24.1288	24.0223	24.2915	24.7035	24.4071
412	P29353	SHC-transforming protein 1	SHC1	0.159314	0.128784	Not_significant	#N/A	0.128784	20.5594	21.0984	20.3755	20.0647	20.4444	20.6024
428	P31040	Succinate dehydrogenase [ubiquinone] flavoprotein subunit, mitochondrial	SDHA	0.121285	0.127553	Not_significant	#N/A	0.127553	21.6951	22.0093	21.3417	21.5806	22.4471	22.2767
284	P11279	Lysosome-associated membrane glycoprotein 1	LAMP1	0.0291135	0.11746	Not_significant	#N/A	0.11746	21.5292	21.3378	21.4059	21.711	18.5104	18.7492
373	P23396	40S ribosomal protein S3	RPS3	0.0892222	0.116175	Not_significant	#N/A	0.116175	21.1474	20.9081	20.3552	20.1034	20.6476	21.4872
793	Q71UM5;P42677	40S ribosomal protein S27-like;40S ribosomal protein S27	RPS27L;RPS27	0.174317	0.115012	Not_significant	#N/A	0.115012	22.362	22.5673	21.7613	22.193	22.3523	22.0603
659	P78347	General transcription factor II-I	GTF2I	0.1198	0.107636	Not_significant	#N/A	0.107636	22.8142	22.7426	22.522	22.8313	23.3539	23.4391
307	P14174	Macrophage migration inhibitory factor	MIF	0.158753	0.102102	Not_significant	#N/A	0.102102	27.4897	27.976	27.2955	27.2006	27.4836	27.3985
234	P07339	Cathepsin D;Cathepsin D light chain;Cathepsin D heavy chain	CTSD	0.0700049	0.10021	Not_significant	#N/A	0.10021	23.5763	23.9668	23.6513	24.5055	23.7617	22.8176
800	Q7Z406	Myosin-14	MYH14	0.0648443	0.0978629	Not_significant	#N/A	0.0978629	20.1262	20.1246	19.4948	20.9043	20.5247	19.4102
743	Q15365	Poly(rC)-binding protein 1	PCBP1	0.225281	0.0955442	Not_significant	#N/A	0.0955442	23.3412	23.4522	23.0278	23.1917	23.487	23.4987
555	P52907	F-actin-capping protein subunit alpha-1	CAPZA1	0.129241	0.0876064	Not_significant	#N/A	0.0876064	23.477	23.5275	22.9316	23.2303	23.6769	23.5905
870	Q99497	Protein deglycase DJ-1	PARK7	0.109572	0.0874055	Not_significant	#N/A	0.0874055	23.0842	23.604	22.8536	23.205	23.6399	23.0309
502	P47756	F-actin-capping protein subunit beta	CAPZB	0.144045	0.0865726	Not_significant	#N/A	0.0865726	22.2556	22.6272	22.4938	22.5701	22.9795	22.7913
380	P25205	DNA replication licensing factor MCM3	MCM3	0.0927508	0.0853125	Not_significant	#N/A	0.0853125	21.7054	21.97	21.4345	21.6875	22.4296	22.1678
252	P08865	40S ribosomal protein SA	RPSA	0.0569481	0.0849864	Not_significant	#N/A	0.0849864	21.8772	22.3965	21.699	21.7739	23.075	22.7357
451	P35268	60S ribosomal protein L22	RPL22	0.132602	0.0805645	Not_significant	#N/A	0.0805645	21.908	22.2716	22.3391	22.2235	22.5763	22.5701
501	P47755	F-actin-capping protein subunit alpha-2	CAPZA2	0.100015	0.0793247	Not_significant	#N/A	0.0793247	22.191	22.3809	21.6328	21.7376	22.3006	22.2438
595	P61106	Ras-related protein Rab-14	RAB14	0.108848	0.0771255	Not_significant	#N/A	0.0771255	21.1923	21.7967	21.4558	21.5672	22.0135	21.529
457	P36542	ATP synthase subunit gamma, mitochondrial	ATP5C1	0.129278	0.0770499	Not_significant	#N/A	0.0770499	20.2144	20.3265	19.9898	20.01	20.4842	20.5831
231	P07108	Acyl-CoA-binding protein	DBI	0.0197287	0.0745049	Not_significant	#N/A	0.0745049	21.213	21.0507	20.9488	23.9236	23.0353	20.4463
225	P06702	Protein S100-A9	S100A9	0.0477808	0.0720037	Not_significant	#N/A	0.0720037	25.5731	26.1992	25.9896	26.0295	25.1878	24.7378
359	P21333	Filamin-A	FLNA	0.0909275	0.0707029	Not_significant	#N/A	0.0707029	22.1508	22.2434	22.3964	22.378	22.7828	22.9208
216	P05141	ADP/ATP translocase 2;ADP/ATP translocase 2, N-terminally processed	SLC25A5	0.149083	0.0688006	Not_significant	#N/A	0.0688006	22.6006	22.538	22.559	22.6212	22.8212	23.0281
287	P11940	Polyadenylate-binding protein 1	PABPC1	0.0792018	0.0684579	Not_significant	#N/A	0.0684579	20.8728	21.655	21.3767	20.855	21.4899	21.4348
319	P15311	Ezrin	EZR	0.176011	0.0616487	Not_significant	#N/A	0.0616487	20.6238	20.7115	20.4332	20.7991	20.7362	20.4676
113	O60313	Dynamin-like 120 kDa protein, mitochondrial;Dynamin-like 120 kDa protein, form S1	OPA1	0.0908061	0.0609417	Not_significant	#N/A	0.0609417	22.7862	22.8213	22.7389	22.7883	23.2395	23.3378
386	P25789	Proteasome subunit alpha type-4	PSMA4	0.175586	0.0608552	Not_significant	#N/A	0.0608552	21.7068	22.0953	21.9211	21.7778	21.7876	21.725
805	Q86X55	Histone-arginine methyltransferase CARM1	CARM1	0.0563561	0.0579472	Not_significant	#N/A	0.0579472	18.9957	19.4032	19.8246	19.9958	19.9977	19.593
787	Q6YN16	Hydroxysteroid dehydrogenase-like protein 2	HSDL2	0.0388552	0.0560958	Not_significant	#N/A	0.0560958	20.6373	20.5714	20.3829	20.486	21.4792	21.6104
876	Q99816	Tumor susceptibility gene 101 protein	TSG101	0.0984841	0.0536874	Not_significant	#N/A	0.0536874	20.8953	21.3031	20.9856	20.895	21.3834	21.2271
522	P49720	Proteasome subunit beta type-3	PSMB3	0.0823734	0.0534719	Not_significant	#N/A	0.0534719	21.3263	21.3665	21.3655	21.8727	21.4993	21.1123
439	P31949	Protein S100-A11;Protein S100-A11, N-terminally processed	S100A11	0.0220607	0.053119	Not_significant	#N/A	0.053119	21.0712	21.8481	21.3535	22.3533	21.3647	19.7474
369	P22735	Protein-glutamine gamma-glutamyltransferase K	TGM1	0.107269	0.0501766	Not_significant	#N/A	0.0501766	22.8518	23.1742	22.7124	22.6363	22.9144	22.8186
653	P68363	Tubulin alpha-1B chain	TUBA1B	0.12847	0.0425415	Not_significant	#N/A	0.0425415	25.6788	25.8176	25.5229	25.5853	25.8598	25.7862
277	P10809	60 kDa heat shock protein, mitochondrial	HSPD1	0.0641294	0.0416094	Not_significant	#N/A	0.0416094	24.1481	24.2815	24.1322	24.1374	24.6504	24.6366
235	P07355;A6NMY6	Annexin A2;Putative annexin A2-like protein	ANXA2;ANXA2P2	0.03996	0.0415064	Not_significant	#N/A	0.0415064	26.0175	26.2315	26.1293	26.2171	26.9651	26.7878
692	Q08188	Protein-glutamine gamma-glutamyltransferase E;Protein-glutamine gamma-glutamyltransferase E 50 kDa catalytic chain;Protein-glutamine gamma-glutamyltransferase E 27 kDa non-catalytic chain	TGM3	0.0294722	0.0405954	Not_significant	#N/A	0.0405954	24.3741	23.9271	23.7539	25.0433	24.4658	23.7452
652	P68104;Q5VTE0;Q05639	Elongation factor 1-alpha 1;Putative elongation factor 1-alpha-like 3;Elongation factor 1-alpha 2	EEF1A1;EEF1A1P5;EEF1A2	0.0764579	0.0397587	Not_significant	#N/A	0.0397587	27.1775	27.4048	27.0789	27.3229	27.663	27.311
463	P37802	Transgelin-2	TAGLN2	0.0942217	0.0385958	Not_significant	#N/A	0.0385958	21.57	21.6317	21.2585	21.3579	21.6441	21.5988
286	P11413	Glucose-6-phosphate 1-dehydrogenase	G6PD	0.0580014	0.0365702	Not_significant	#N/A	0.0365702	21.3011	21.36	21.0217	21.1983	21.6834	21.5576
440	P32119	Peroxiredoxin-2	PRDX2	0.038866	0.0336234	Not_significant	#N/A	0.0336234	22.6571	22.6916	22.6562	23.3215	23.0107	22.4118
233	P07237	Protein disulfide-isomerase	P4HB	0.0115161	0.0334129	Not_significant	#N/A	0.0334129	18.0723	18.3881	20.0499	20.1646	18.1505	17.8203
382	P25705	ATP synthase subunit alpha, mitochondrial	ATP5A1	0.0451648	0.0313307	Not_significant	#N/A	0.0313307	21.996	22.3693	22.3525	22.0594	22.5985	22.6123
376	P23528	Cofilin-1	CFL1	0.0302001	0.0270723	Not_significant	#N/A	0.0270723	25.4913	25.6952	25.6467	25.718	26.3455	26.1516
306	P13797	Plastin-3	PLS3	0.0325272	0.025327	Not_significant	#N/A	0.025327	20.6087	20.9854	20.8833	20.4881	21.1264	21.221
607	P61978	Heterogeneous nuclear ribonucleoprotein K	HNRNPK	0.0214048	0.0253251	Not_significant	#N/A	0.0253251	22.6777	22.5621	21.7059	22.1037	22.8529	22.6466
846	Q96C19	EF-hand domain-containing protein D2	EFHD2	0.0372657	0.0251052	Not_significant	#N/A	0.0251052	20.194	20.6006	20.4567	20.3911	20.924	20.6584
912	Q9NS86	LanC-like protein 2	LANCL2	0.0276988	0.0218589	Not_significant	#N/A	0.0218589	25.6722	25.8593	25.3897	25.9549	26.0667	25.3798
648	P67775;P62714	Serine/threonine-protein phosphatase 2A catalytic subunit alpha isoform;Serine/threonine-protein phosphatase 2A catalytic subunit beta isoform	PPP2CA;PPP2CB	0.0394478	0.0217609	Not_significant	#N/A	0.0217609	20.819	20.6767	20.5017	20.4525	20.7494	21.0063
833	Q92499	ATP-dependent RNA helicase DDX1	DDX1	0.0111909	0.0209662	Not_significant	#N/A	0.0209662	19.7369	19.3778	18.3693	19.6218	20.4579	19.6275
523	P49721	Proteasome subunit beta type-2	PSMB2	0.00649405	0.012387	Not_significant	#N/A	0.012387	20.319	20.396	19.1967	20.3432	21.3506	20.1642
963	Q9Y2S7	Polymerase delta-interacting protein 2	POLDIP2	0.00440092	0.0108045	Not_significant	#N/A	0.0108045	19.2079	20.682	20.195	18.5667	20.4894	20.676
114	O60437	Periplakin	PPL	0.00819013	0.0100263	Not_significant	#N/A	0.0100263	19.401	18.7386	19.0802	19.9627	19.0652	18.8751
446	P35080	Profilin-2	PFN2	0.0097351	0.00957362	Not_significant	#N/A	0.00957362	24.6418	24.8318	24.7212	24.7428	25.4936	25.3106
426	P30740	Leukocyte elastase inhibitor	SERPINB1	0.0113055	0.00798734	Not_significant	#N/A	0.00798734	21.2285	21.462	21.0577	21.0499	21.6813	21.4796
179	P01857;P0DOX5	Ig gamma-1 chain C region	IGHG1	0.00525467	0.00785955	Not_significant	#N/A	0.00785955	23.9749	24.1303	23.2867	24.0825	23.6918	22.7643
617	P62263	40S ribosomal protein S14	RPS14	0.00407907	0.00658417	Not_significant	#N/A	0.00658417	20.6807	21.1561	20.7942	20.4148	21.8198	21.7435
590	P60981	Destrin	DSTN	0.00323033	0.00383186	Not_significant	#N/A	0.00383186	22.4752	22.9474	22.5	22.4361	23.4868	23.09
543	P51571	Translocon-associated protein subunit delta	SSR4	0.000906382	0.00290553	Not_significant	#N/A	0.00290553	20.6758	21.0472	19.009	18.4075	20.7746	21.0135
209	P04843	Dolichyl-diphosphooligosaccharide--protein glycosyltransferase subunit 1	RPN1	0.00019364	-0.000364939	Not_significant	#N/A	-0.000364939	20.0139	18.5292	18.8246	19.9001	19.7192	20.1272
642	P63173	60S ribosomal protein L38	RPL38	0.00425322	-0.00535075	Not_significant	#N/A	-0.00535075	22.3921	22.5711	22.6991	23.4145	23.2315	22.3211
98	O43175	D-3-phosphoglycerate dehydrogenase	PHGDH	0.00974896	-0.00860659	Not_significant	#N/A	-0.00860659	21.0905	21.3575	21.5815	21.5278	22.0081	21.7689
71	E9PAV3;Q13765	Nascent polypeptide-associated complex subunit alpha, muscle-specific form;Nascent polypeptide-associated complex subunit alpha	NACA	0.00425984	-0.0102196	Not_significant	#N/A	-0.0102196	20.4877	20.7836	20.9436	21.2126	19.5942	18.9986
383	P25786	Proteasome subunit alpha type-1	PSMA1	0.0200996	-0.0134176	Not_significant	#N/A	-0.0134176	21.2977	21.2243	21.473	21.853	21.6488	21.302
270	P0DOY3;P0DOY2;P0CF74;A0M8Q6	Ig lambda-6 chain C region;Ig lambda-7 chain C region	IGLC6;IGLC7	0.011505	-0.0144056	Not_significant	#N/A	-0.0144056	21.866	22.3426	21.6311	22.2768	22.5896	21.424
454	P35637	RNA-binding protein FUS	FUS	0.00359155	-0.0146631	Not_significant	#N/A	-0.0146631	18.4566	21.2048	21.4759	18.7691	21.5611	21.4757
647	P63261	Actin, cytoplasmic 2;Actin, cytoplasmic 2, N-terminally processed	ACTG1	0.0244457	-0.0158094	Not_significant	#N/A	-0.0158094	26.4602	26.4229	25.9968	26.1739	26.6577	26.4704
214	P05109	Protein S100-A8;Protein S100-A8, N-terminally processed	S100A8	0.0133305	-0.0190461	Not_significant	#N/A	-0.0190461	25.2293	25.7662	25.5762	25.7264	25.1327	24.3884
365	P22314	Ubiquitin-like modifier-activating enzyme 1	UBA1	0.0189242	-0.022939	Not_significant	#N/A	-0.022939	19.55	19.633	18.7829	19.441	19.371	18.5611
628	P62805	Histone H4	HIST1H4A	0.0310643	-0.0421817	Not_significant	#N/A	-0.0421817	22.1036	23.1893	23.2687	22.1153	22.6891	22.6302
933	Q9UI42	Carboxypeptidase A4	CPA4	0.0357181	-0.0531775	Not_significant	#N/A	-0.0531775	20.9536	20.9163	21.3313	22.1849	21.7494	20.7737
646	P63244	Guanine nucleotide-binding protein subunit beta-2-like 1;Guanine nucleotide-binding protein subunit beta-2-like 1, N-terminally processed	GNB2L1	0.035724	-0.0542742	Not_significant	#N/A	-0.0542742	20.8844	21.3704	20.9822	20.5748	22.0378	21.7965
655	P68371	Tubulin beta-4B chain	TUBB4B	0.11409	-0.0542952	Not_significant	#N/A	-0.0542952	23.6264	23.8091	23.5254	23.6513	24.0411	23.5696
864	Q96QA5	Gasdermin-A	GSDMA	0.116551	-0.054479	Not_significant	#N/A	-0.054479	23.0967	23.053	22.8116	23.0297	23.3994	23.0615
587	P60866	40S ribosomal protein S20	RPS20	0.0230888	-0.0571308	Not_significant	#N/A	-0.0571308	21.9339	22.4064	22.2655	22.1349	24.1418	23.6285
404	P28066	Proteasome subunit alpha type-5	PSMA5	0.148625	-0.057443	Not_significant	#N/A	-0.057443	22.2258	22.3423	22.0139	21.9522	22.3026	22.0754
479	P41240	Tyrosine-protein kinase CSK	CSK	0.0674769	-0.0584768	Not_significant	#N/A	-0.0584768	21.4785	21.7906	21.867	21.6663	22.4096	22.1228
466	P38646	Stress-70 protein, mitochondrial	HSPA9	0.249237	-0.061924	Not_significant	#N/A	-0.061924	23.069	23.1152	23.2069	23.0438	22.9574	22.8885
661	P80188	Neutrophil gelatinase-associated lipocalin	LCN2	0.0425755	-0.0643711	Not_significant	#N/A	-0.0643711	22.1808	22.3202	22.2269	23.1817	22.8479	21.5605
407	P28074	Proteasome subunit beta type-5	PSMB5	0.128786	-0.0653521	Not_significant	#N/A	-0.0653521	21.2719	21.581	21.8018	21.6562	21.7607	21.4012
237	P07437	Tubulin beta chain	TUBB	0.278624	-0.0679334	Not_significant	#N/A	-0.0679334	24.2902	24.3251	24.1781	24.2557	24.3756	24.0593
536	P50990	T-complex protein 1 subunit theta	CCT8	0.0727756	-0.0686404	Not_significant	#N/A	-0.0686404	20.3699	19.7949	20.253	20.6545	20.7416	20.7093
476	P40926	Malate dehydrogenase, mitochondrial	MDH2	0.032742	-0.0696201	Not_significant	#N/A	-0.0696201	20.8094	20.6105	20.5275	21.6132	20.2899	19.1941
586	P60842	Eukaryotic initiation factor 4A-I	EIF4A1	0.0944279	-0.0710971	Not_significant	#N/A	-0.0710971	21.1129	21.6465	21.7523	21.2668	21.8881	21.6265
384	P25787	Proteasome subunit alpha type-2	PSMA2	0.0854344	-0.0798054	Not_significant	#N/A	-0.0798054	21.7679	21.6039	21.091	21.2563	22.0618	21.8211
236	P07384	Calpain-1 catalytic subunit	CAPN1	0.133329	-0.0806675	Not_significant	#N/A	-0.0806675	20.6979	20.8144	20.7173	21.0399	21.1953	20.5141
202	P04259	Keratin, type II cytoskeletal 6B	KRT6B	0.0593546	-0.0829264	Not_significant	#N/A	-0.0829264	25.417	26.2919	26.0532	25.0344	25.1958	25.091
153	P00338	L-lactate dehydrogenase A chain	LDHA	0.0296363	-0.0866934	Not_significant	#N/A	-0.0866934	20.6685	21.2146	21.0583	21.2488	19.5877	18.5909
719	Q13867	Bleomycin hydrolase	BLMH	0.177837	-0.0871639	Not_significant	#N/A	-0.0871639	22.8742	22.961	23.0188	23.2099	23.1866	22.6472
310	P14618	Pyruvate kinase PKM	PKM	0.173485	-0.0874513	Not_significant	#N/A	-0.0874513	23.8814	23.6477	23.3296	23.3045	23.5009	23.4974
904	Q9HCY8	Protein S100-A14	S100A14	0.10858	-0.0901419	Not_significant	#N/A	-0.0901419	22.3052	22.5675	22.6319	22.1486	21.8919	21.8425
511	P48594	Serpin B4	SERPINB4	0.0658455	-0.0978285	Not_significant	#N/A	-0.0978285	24.4865	24.9353	24.6419	24.819	24.2792	23.3597
471	P40121	Macrophage-capping protein	CAPG	0.0390962	-0.102435	Not_significant	#N/A	-0.102435	20.6027	18.7398	20.2325	20.8137	18.493	19.4674
630	P62826	GTP-binding nuclear protein Ran	RAN	0.224833	-0.104491	Not_significant	#N/A	-0.104491	21.8239	22.1393	21.8857	21.7759	22.1938	21.6747
374	P23526	Adenosylhomocysteinase	AHCY	0.159727	-0.112216	Not_significant	#N/A	-0.112216	20.5591	20.4443	20.9771	21.1167	20.7484	20.3869
483	P42224	Signal transducer and activator of transcription 1-alpha/beta	STAT1	0.220597	-0.113915	Not_significant	#N/A	-0.113915	20.722	20.9179	20.9209	20.9357	21.3937	20.8412
134	O75629	Protein CREG1	CREG1	0.0795827	-0.115147	Not_significant	#N/A	-0.115147	23.3605	23.3439	23.034	24.0939	24.0576	22.6689
208	P04792	Heat shock protein beta-1	HSPB1	0.113807	-0.118279	Not_significant	#N/A	-0.118279	25.1664	24.8955	24.5651	25.1361	24.7019	24.047
518	P49327	Fatty acid synthase;[Acyl-carrier-protein] S-acetyltransferase;[Acyl-carrier-protein] S-malonyltransferase;3-oxoacyl-[acyl-carrier-protein] synthase;3-oxoacyl-[acyl-carrier-protein] reductase;3-hydroxyacyl-[acyl-carrier-protein] dehydratase;Enoyl-[acyl-carrier-protein] reductase;Oleoyl-[acyl-carrier-protein] hydrolase	FASN	0.0430004	-0.122279	Not_significant	#N/A	-0.122279	20.25	21.0007	20.2254	18.7474	21.3573	21.7179
211	P05089	Arginase-1	ARG1	0.392403	-0.124929	Not_significant	#N/A	-0.124929	24.5793	24.3999	24.4698	24.6718	24.6437	24.2463
178	P01834	Ig kappa chain C region	IGKC	0.112138	-0.129091	Not_significant	#N/A	-0.129091	23.4241	23.376	23.0077	23.7216	23.4695	22.4164
385	P25788	Proteasome subunit alpha type-3	PSMA3	1.10348	-0.130922	Not_significant	#N/A	-0.130922	22.3253	22.1202	22.2063	22.1763	22.2015	22.0438
280	P11142	Heat shock cognate 71 kDa protein	HSPA8	0.274683	-0.133392	Not_significant	#N/A	-0.133392	25.7312	25.7214	25.8838	25.732	25.4915	25.253
219	P05388;Q8NHW5	60S acidic ribosomal protein P0;60S acidic ribosomal protein P0-like	RPLP0;RPLP0P6	0.108463	-0.133626	Not_significant	#N/A	-0.133626	21.5974	21.0255	20.4559	21.1684	21.882	21.3406
120	O75223	Gamma-glutamylcyclotransferase	GGCT	0.113168	-0.13626	Not_significant	#N/A	-0.13626	22.5674	22.6565	22.9556	23.4586	23.0361	22.0352
125	O75369	Filamin-B	FLNB	0.146038	-0.137679	Not_significant	#N/A	-0.137679	21.1878	20.6472	20.6001	21.2982	21.6171	21.0466
588	P60900	Proteasome subunit alpha type-6	PSMA6	0.24396	-0.138404	Not_significant	#N/A	-0.138404	21.8025	21.8068	22.1925	22.2558	22.4188	21.936
690	Q07065	Cytoskeleton-associated protein 4	CKAP4	0.0443824	-0.140253	Not_significant	#N/A	-0.140253	20.5648	18.5637	19.6336	21.8476	21.3254	20.6917
353	P20618	Proteasome subunit beta type-1	PSMB1	0.19687	-0.142623	Not_significant	#N/A	-0.142623	20.8339	21.1651	21.336	21.3449	21.4046	20.6366
336	P17900	Ganglioside GM2 activator;Ganglioside GM2 activator isoform short	GM2A	0.0372277	-0.145823	Not_significant	#N/A	-0.145823	21.0818	20.9395	18.5599	21.3369	21.1942	18.122
637	P62937	Peptidyl-prolyl cis-trans isomerase A;Peptidyl-prolyl cis-trans isomerase A, N-terminally processed	PPIA	0.182522	-0.146028	Not_significant	#N/A	-0.146028	24.6407	24.7172	24.6115	24.5107	25.4281	25.0143
862	Q96P63	Serpin B12	SERPINB12	0.372617	-0.146079	Not_significant	#N/A	-0.146079	23.8012	23.7616	23.9504	23.4906	23.968	24.0292
244	P07900	Heat shock protein HSP 90-alpha	HSP90AA1	0.25484	-0.148128	Not_significant	#N/A	-0.148128	21.6595	21.0144	20.9528	21.2716	21.4489	21.3309
437	P31946	14-3-3 protein beta/alpha;14-3-3 protein beta/alpha, N-terminally processed	YWHAB	0.166309	-0.151938	Not_significant	#N/A	-0.151938	21.9099	21.3286	21.0681	21.7572	21.4757	20.9121
247	P08238	Heat shock protein HSP 90-beta	HSP90AB1	0.546104	-0.15394	Not_significant	#N/A	-0.15394	23.448	23.1307	23.2754	23.0686	23.0235	23.0857
669	Q00610	Clathrin heavy chain 1	CLTC	0.133737	-0.155541	Not_significant	#N/A	-0.155541	21.008	21.0129	20.9737	20.9036	22.0625	21.661
254	P09382	Galectin-1	LGALS1	0.127355	-0.162312	Not_significant	#N/A	-0.162312	21.5406	21.3034	20.6022	20.7617	20.5437	20.1346
843	Q92945	Far upstream element-binding protein 2	KHSRP	0.362469	-0.17207	Not_significant	#N/A	-0.17207	20.9628	20.8974	21.3905	20.7044	20.897	21.1323
490	P45880	Voltage-dependent anion-selective channel protein 2	VDAC2	0.278139	-0.17367	Not_significant	#N/A	-0.17367	20.963	21.2516	21.1118	20.4076	21.06	20.9547
717	Q13835	Plakophilin-1	PKP1	0.236325	-0.176056	Not_significant	#N/A	-0.176056	22.4151	22.5599	22.8639	21.8946	22.1461	22.4424
240	P07737	Profilin-1	PFN1	0.149596	-0.178873	Not_significant	#N/A	-0.178873	21.3092	21.0131	20.8795	20.894	20.2484	19.9934
394	P26641	Elongation factor 1-gamma	EEF1G	0.586935	-0.180997	Not_significant	#N/A	-0.180997	22.3901	22.3244	22.3034	22.2071	22.7308	22.3499
839	Q92820	Gamma-glutamyl hydrolase	GGH	0.255855	-0.18112	Not_significant	#N/A	-0.18112	20.8929	20.554	20.7213	21.2186	21.033	20.3312
729	Q14574	Desmocollin-3	DSC3	0.466507	-0.185658	Not_significant	#N/A	-0.185658	22.1402	22.2566	22.5439	21.889	22.2934	22.2749
569	P55209	Nucleosome assembly protein 1-like 1	NAP1L1	0.0485421	-0.186219	Not_significant	#N/A	-0.186219	21.3345	21.2081	20.7305	17.9742	18.7248	21.0487
84	O14818;Q8TAA3	Proteasome subunit alpha type-7;Proteasome subunit alpha type-7-like	PSMA7;PSMA8	0.7863	-0.187002	Not_significant	#N/A	-0.187002	22.0215	22.0959	22.2602	22.0129	22.2052	21.8171
293	P12273	Prolactin-inducible protein	PIP	0.123136	-0.190307	Not_significant	#N/A	-0.190307	26.9628	27.0889	26.7401	27.318	26.8072	25.5322
381	P25311	Zinc-alpha-2-glycoprotein	AZGP1	0.11183	-0.192636	Not_significant	#N/A	-0.192636	27.2605	27.5348	27.1072	27.5007	26.9156	25.6698
505	P47929	Galectin-7	LGALS7	0.154284	-0.199244	Not_significant	#N/A	-0.199244	25.0258	25.4006	25.1027	24.9073	24.6215	23.8444
278	P10909	Clusterin;Clusterin beta chain;Clusterin alpha chain	CLU	0.235063	-0.205763	Not_significant	#N/A	-0.205763	20.9507	20.8793	20.755	21.3082	21.5014	20.4023
828	Q8WUM4	Programmed cell death 6-interacting protein	PDCD6IP	0.22914	-0.212964	Not_significant	#N/A	-0.212964	20.7744	21.1926	20.9054	20.4053	21.6375	21.0804
465	P38606	V-type proton ATPase catalytic subunit A	ATP6V1A	0.171896	-0.213801	Not_significant	#N/A	-0.213801	19.6216	18.8217	18.6815	18.1267	18.4356	19.1489
436	P31944	Caspase-14;Caspase-14 subunit p17, mature form;Caspase-14 subunit p10, mature form;Caspase-14 subunit p20, intermediate form;Caspase-14 subunit p8, intermediate form	CASP14	0.121528	-0.223321	Not_significant	#N/A	-0.223321	24.8672	24.4956	24.5086	25.8717	25.4455	23.784
872	Q99623	Prohibitin-2	PHB2	0.416824	-0.223711	Not_significant	#N/A	-0.223711	19.2525	19.0169	19.4751	19.6043	19.7663	19.2016
364	P22234	Multifunctional protein ADE2;Phosphoribosylaminoimidazole-succinocarboxamide synthase;Phosphoribosylaminoimidazole carboxylase	PAICS	0.136927	-0.226333	Not_significant	#N/A	-0.226333	20.2363	19.1051	19.7263	18.7548	18.7056	20.1293
826	Q8TBA6	Golgin subfamily A member 5	GOLGA5	0.0822329	-0.227207	Not_significant	#N/A	-0.227207	21.383	20.8047	21.0969	20.9473	18.982	19.0284
562	P54136	Arginine--tRNA ligase, cytoplasmic	RARS	0.129376	-0.227609	Not_significant	#N/A	-0.227609	20.5298	20.157	19.1333	19.0714	20.6863	20.4383
790	Q6ZVX7	F-box only protein 50	NCCRP1	0.670654	-0.230359	Not_significant	#N/A	-0.230359	22.8987	22.8453	22.7496	22.3275	22.8304	22.6148
268	P0DMV9;P0DMV8	Heat shock 70 kDa protein 1B;Heat shock 70 kDa protein 1A	HSPA1B;HSPA1A	0.635303	-0.235636	Not_significant	#N/A	-0.235636	23.9767	23.7542	23.9814	23.7612	23.6465	23.3822
779	Q5VT79	Annexin A8-like protein 2	ANXA8L2	0.195715	-0.239285	Not_significant	#N/A	-0.239285	21.0754	20.9391	20.8838	20.5864	21.9781	21.6939
429	P31151	Protein S100-A7	S100A7	0.151443	-0.24757	Not_significant	#N/A	-0.24757	23.2731	23.7254	24.5346	23.6362	22.9047	22.6081
224	P06576	ATP synthase subunit beta, mitochondrial	ATP5B	0.396355	-0.250935	Not_significant	#N/A	-0.250935	22.1895	21.4514	21.3223	21.3179	21.5453	21.535
662	P81605	Dermcidin;Survival-promoting peptide;DCD-1	DCD	0.280975	-0.25132	Not_significant	#N/A	-0.25132	24.8873	24.8653	25.1179	25.1205	24.7266	23.992
196	P04040	Catalase	CAT	2.22067	-0.253101	Significant	-0.253101	#N/A	23.069	22.7685	23.0331	22.7141	23.0033	22.8634
173	P01040	Cystatin-A;Cystatin-A, N-terminally processed	CSTA	0.29892	-0.258705	Not_significant	#N/A	-0.258705	23.133	23.7432	24.1452	23.4987	23.8633	23.1233
108	O43707	Alpha-actinin-4	ACTN4	0.241436	-0.258897	Not_significant	#N/A	-0.258897	20.6865	20.6149	20.5175	19.9345	19.7182	19.5962
884	Q9BRQ8	Apoptosis-inducing factor 2	AIFM2	0.13504	-0.25933	Not_significant	#N/A	-0.25933	19.0686	20.149	19.9859	18.7226	20.8349	20.2398
513	P48643	T-complex protein 1 subunit epsilon	CCT5	0.0858176	-0.265179	Not_significant	#N/A	-0.265179	20.8944	18.2429	18.6433	20.4086	20.7958	20.8864
696	Q09666	Neuroblast differentiation-associated protein AHNAK	AHNAK	0.34454	-0.268157	Not_significant	#N/A	-0.268157	21.4258	21.0527	20.8934	20.7752	21.7691	21.4559
484	P42357	Histidine ammonia-lyase	HAL	0.290176	-0.275405	Not_significant	#N/A	-0.275405	21.2729	21.6093	22.2286	21.2871	21.1813	20.9601
660	P78371	T-complex protein 1 subunit beta	CCT2	0.417028	-0.279958	Not_significant	#N/A	-0.279958	21.1617	20.6655	20.7347	20.4024	21.2292	21.2178
432	P31689	DnaJ homolog subfamily A member 1	DNAJA1	0.288718	-0.281478	Not_significant	#N/A	-0.281478	20.5193	20.8933	20.8803	19.6799	20.7435	20.7255
253	P09211	Glutathione S-transferase P	GSTP1	0.242502	-0.283501	Not_significant	#N/A	-0.283501	22.2742	22.4843	22.2889	21.9252	21.7288	21.0319
886	Q9BS26	Endoplasmic reticulum resident protein 44	ERP44	0.223596	-0.28554	Not_significant	#N/A	-0.28554	21.8492	21.8773	21.0962	20.7599	22.3019	21.7534
749	Q15517	Corneodesmosin	CDSN	0.678741	-0.286178	Not_significant	#N/A	-0.286178	23.1322	23.2308	23.5496	22.7699	23.1431	22.9657
205	P04406	Glyceraldehyde-3-phosphate dehydrogenase	GAPDH	0.656114	-0.287462	Not_significant	#N/A	-0.287462	25.1512	24.8155	25.1483	25.1973	25.0911	24.5154
541	P51149	Ras-related protein Rab-7a	RAB7A	0.158467	-0.299828	Not_significant	#N/A	-0.299828	19.6105	20.622	19.8902	19.9651	20.3262	18.3403
200	P04083	Annexin A1	ANXA1	0.648573	-0.299863	Not_significant	#N/A	-0.299863	23.6098	23.0953	23.3174	22.9205	22.9162	22.928
325	P16152	Carbonyl reductase [NADPH] 1	CBR1	0.492738	-0.304616	Not_significant	#N/A	-0.304616	20.5231	20.8867	20.6975	20.1003	20.8276	20.1473
838	Q92817	Envoplakin	EVPL	0.302358	-0.309678	Not_significant	#N/A	-0.309678	18.9038	18.0181	17.9217	18.1342	19.0145	18.7586
271	P0DP25;P0DP24;P0DP23			0.340301	-0.315541	Not_significant	#N/A	-0.315541	22.5028	22.6275	22.3861	22.6261	22.8769	21.5657
396	P27482	Calmodulin-like protein 3	CALML3	0.179287	-0.323067	Not_significant	#N/A	-0.323067	23.203	23.3248	23.1755	24.0354	23.7532	21.8023
422	P30086	Phosphatidylethanolamine-binding protein 1;Hippocampal cholinergic neurostimulating peptide	PEBP1	0.186295	-0.324668	Not_significant	#N/A	-0.324668	20.5826	20.4596	20.7767	21.4504	20.6849	19.1602
677	Q02413	Desmoglein-1	DSG1	2.0125	-0.327079	Significant	-0.327079	#N/A	24.6022	24.4207	24.8333	24.3921	24.7796	24.421
161	P00491	Purine nucleoside phosphorylase	PNP	0.915416	-0.332162	Not_significant	#N/A	-0.332162	21.4493	21.5153	21.9391	21.196	21.6545	21.335
923	Q9P258	Protein RCC2	RCC2	0.620246	-0.335262	Not_significant	#N/A	-0.335262	22.8579	23.006	22.8301	22.1974	23.0104	22.4892
641	P63167	Dynein light chain 1, cytoplasmic	DYNLL1	0.456181	-0.335695	Not_significant	#N/A	-0.335695	21.621	21.4259	21.3084	21.3979	21.403	20.5015
585	P60709	Actin, cytoplasmic 1;Actin, cytoplasmic 1, N-terminally processed	ACTB	0.333509	-0.33787	Not_significant	#N/A	-0.33787	22.7074	22.387	21.6572	21.9755	22.9175	21.906
811	Q8IW75	Serpin A12	SERPINA12	0.100459	-0.350468	Not_significant	#N/A	-0.350468	19.0292	21.2097	21.9641	21.6639	22.3706	19.4389
449	P35232	Prohibitin	PHB	0.309988	-0.361449	Not_significant	#N/A	-0.361449	19.2964	18.6569	20.0193	19.4435	19.9627	20.0936
212	P05090	Apolipoprotein D	APOD	0.0995652	-0.365702	Not_significant	#N/A	-0.365702	25.0248	27.2144	26.6044	24.7701	24.6363	23.184
198	P04075	Fructose-bisphosphate aldolase A	ALDOA	0.27214	-0.374328	Not_significant	#N/A	-0.374328	22.7471	22.2349	22.3613	22.5804	21.8233	20.9935
945	Q9UL25	Ras-related protein Rab-21	RAB21	0.19087	-0.392573	Not_significant	#N/A	-0.392573	19.7019	18.3269	19.9732	20.1024	20.7015	20.7696
694	Q08554	Desmocollin-1	DSC1	1.26486	-0.394423	Not_significant	#N/A	-0.394423	25.0345	24.5602	25.1686	25.001	25.144	24.6027
406	P28072	Proteasome subunit beta type-6	PSMB6	0.731612	-0.39844	Not_significant	#N/A	-0.39844	22.0795	22.194	22.2436	21.836	22.2579	21.3557
322	P15924	Desmoplakin	DSP	1.43126	-0.404877	Significant	-0.404877	#N/A	25.0539	24.6662	24.9426	24.3089	24.8539	24.6607
851	Q96FQ6	Protein S100-A16	S100A16	0.457881	-0.413664	Not_significant	#N/A	-0.413664	19.808	18.7897	18.497	18.9207	19.3759	18.7294
315	P14923	Junction plakoglobin	JUP	0.886818	-0.4148	Not_significant	#N/A	-0.4148	24.4301	24.2845	24.4416	23.5683	24.2592	24.0337
830	Q8WVV4	Protein POF1B	POF1B	0.865844	-0.415408	Not_significant	#N/A	-0.415408	22.0913	22.1856	22.2162	21.4535	22.2259	21.6481
459	P36952	Serpin B5	SERPINB5	0.187401	-0.41799	Not_significant	#N/A	-0.41799	18.092	19.755	20.481	18.4974	19.0513	18.118
279	P11021	78 kDa glucose-regulated protein	HSPA5	1.08889	-0.457258	Not_significant	#N/A	-0.457258	24.5123	24.0787	24.5797	24.2164	24.2357	23.6608
303	P13639	Elongation factor 2	EEF2	2.48003	-0.460936	Significant	-0.460936	#N/A	22.8994	22.3774	22.7502	22.2534	22.6818	22.3178
165	P00558	Phosphoglycerate kinase 1	PGK1	0.404068	-0.462711	Not_significant	#N/A	-0.462711	21.2962	20.8539	21.364	20.8741	20.2964	19.8405
415	P29508	Serpin B3	SERPINB3	0.590924	-0.466028	Not_significant	#N/A	-0.466028	25.1537	25.0343	25.4582	25.3537	25.3858	24.2117
581	P60174	Triosephosphate isomerase	TPI1	0.274123	-0.468479	Not_significant	#N/A	-0.468479	22.4263	22.3245	22.6015	23.1759	22.726	20.8478
227	P06733	Alpha-enolase	ENO1	0.691786	-0.470468	Not_significant	#N/A	-0.470468	24.0051	23.4287	23.5966	23.6878	23.6662	22.7401
414	P29401	Transketolase	TKT	0.444488	-0.475078	Not_significant	#N/A	-0.475078	20.7988	21.1073	21.3801	20.842	20.9199	19.7244
578	P58107	Epiplakin	EPPK1	0.649422	-0.489086	Not_significant	#N/A	-0.489086	22.5182	22.9017	23.1786	21.937	22.9087	22.2996
616	P62258	14-3-3 protein epsilon	YWHAE	0.996978	-0.496824	Not_significant	#N/A	-0.496824	23.0296	22.4992	22.469	22.2148	22.6358	21.9299
218	P05387	60S acidic ribosomal protein P2	RPLP2	0.211831	-0.50473	Not_significant	#N/A	-0.50473	21.9289	21.9901	21.1185	21.8474	21.5437	19.2395
639	P63104	14-3-3 protein zeta/delta	YWHAZ	0.846659	-0.511373	Not_significant	#N/A	-0.511373	23.8744	23.2863	23.2499	23.1105	23.4	22.5934
567	P55072	Transitional endoplasmic reticulum ATPase	VCP	0.246674	-0.523653	Not_significant	#N/A	-0.523653	21.714	20.8668	21.2231	22.1013	20.9147	19.3127
766	Q16891	MICOS complex subunit MIC60	IMMT	0.402649	-0.523912	Not_significant	#N/A	-0.523912	20.9113	20.6931	20.795	19.2678	20.9015	21.0751
772	Q53RT3	Retroviral-like aspartic protease 1	ASPRV1	0.13339	-0.544223	Not_significant	#N/A	-0.544223	19.0404	19.1017	22.4018	21.6749	22.8659	21.8989
464	P37837	Transaldolase	TALDO1	0.531494	-0.549679	Not_significant	#N/A	-0.549679	20.4071	20.179	20.4126	20.4739	20.4672	18.9849
183	P01876	Ig alpha-1 chain C region	IGHA1	1.16923	-0.558959	Not_significant	#N/A	-0.558959	23.7565	23.4078	23.4788	23.1208	24.1952	23.225
4	A8K2U0	Alpha-2-macroglobulin-like protein 1	A2ML1	0.42597	-0.577705	Not_significant	#N/A	-0.577705	20.9082	20.6517	20.6997	20.6719	20.4247	18.9759
710	Q13510	Acid ceramidase;Acid ceramidase subunit alpha;Acid ceramidase subunit beta	ASAH1	0.356154	-0.584248	Not_significant	#N/A	-0.584248	20.5204	20.5866	21.2481	21.1684	20.7396	19.0003
341	P18206	Vinculin	VCL	0.175038	-0.590556	Not_significant	#N/A	-0.590556	20.9567	21.2416	21.3015	22.5006	21.4764	18.2206
453	P35579	Myosin-9	MYH9	0.187052	-0.599545	Not_significant	#N/A	-0.599545	21.6468	18.7976	17.5565	19.7116	20.1116	19.0071
150	O95969	Secretoglobin family 1D member 2	SCGB1D2	0.193385	-0.600831	Not_significant	#N/A	-0.600831	22.5885	23.0395	22.6004	23.0551	22.202	19.4938
317	P15104	Glutamine synthetase	GLUL	0.450339	-0.604073	Not_significant	#N/A	-0.604073	22.2867	21.0066	21.0124	20.8279	20.5393	20.1917
726	Q14247	Src substrate cortactin	CTTN	0.305337	-0.605984	Not_significant	#N/A	-0.605984	21.1074	18.9745	21.1602	21.6668	21.1743	20.9827
672	Q01469	Fatty acid-binding protein, epidermal	FABP5	1.16494	-0.632053	Not_significant	#N/A	-0.632053	26.5019	26.141	26.9964	26.5204	26.8584	25.7991
604	P61626	Lysozyme C	LYZ	0.957912	-0.632547	Not_significant	#N/A	-0.632547	25.6296	24.6866	25.4213	24.339	24.7469	24.8745
438	P31947	14-3-3 protein sigma	SFN	0.252424	-0.636382	Not_significant	#N/A	-0.636382	22.934	22.6513	22.8989	23.4	22.2911	20.1635
344	P18669;Q8N0Y7	Phosphoglycerate mutase 1;Probable phosphoglycerate mutase 4	PGAM1;PGAM4	0.546461	-0.643244	Not_significant	#N/A	-0.643244	19.8129	18.1323	19.393	19.6525	18.9765	18.4678
921	Q9NZT1	Calmodulin-like protein 5	CALML5	0.502306	-0.652526	Not_significant	#N/A	-0.652526	26.4887	26.724	26.6607	26.5545	27.1287	25.0419
456	P35998	26S protease regulatory subunit 7	PSMC2	0.556098	-0.657838	Not_significant	#N/A	-0.657838	20.1124	20.2219	20.2391	18.6053	20.4953	20.0461
272	P0DUB6;P0DTE8;P0DTE7;P19961;P04746	Alpha-amylase 2B;Pancreatic alpha-amylase	AMY2B;AMY2A	0.720346	-0.66338	Not_significant	#N/A	-0.66338	21.3419	20.8644	21.2628	20.4724	22.2047	21.4824
340	P18124	60S ribosomal protein L7	RPL7	1.00624	-0.66928	Not_significant	#N/A	-0.66928	19.2685	18.8368	19.3765	18.6927	20.1207	19.2284
848	Q96DA0	Zymogen granule protein 16 homolog B	ZG16B	0.356656	-0.692404	Not_significant	#N/A	-0.692404	20.3125	20.2382	20.3233	18.0438	20.3691	20.6458
576	P56537	Eukaryotic translation initiation factor 6	EIF6	0.523645	-0.704682	Not_significant	#N/A	-0.704682	21.6311	19.8409	21.8303	21.7984	21.5874	21.2955
258	P09651;Q32P51	Heterogeneous nuclear ribonucleoprotein A1;Heterogeneous nuclear ribonucleoprotein A1, N-terminally processed;Heterogeneous nuclear ribonucleoprotein A1-like 2	HNRNPA1;HNRNPA1L2	0.285076	-0.708467	Not_significant	#N/A	-0.708467	21.383	21.5145	21.0076	18.3755	20.7194	21.0946
195	P02814	Submaxillary gland androgen-regulated protein 3B;Peptide P-A;Peptide D1A	SMR3B	0.178016	-0.731183	Not_significant	#N/A	-0.731183	22.7778	23.6898	22.1153	18.5339	21.5121	21.9881
242	P07814	Bifunctional glutamate/proline--tRNA ligase;Glutamate--tRNA ligase;Proline--tRNA ligase	EPRS	0.472323	-0.748067	Not_significant	#N/A	-0.748067	20.4937	20.7589	20.1437	18.4078	20.3062	19.5327
611	P62191	26S protease regulatory subunit 4	PSMC1	0.59281	-0.750816	Not_significant	#N/A	-0.750816	20.5371	18.8759	20.5186	19.3529	18.9268	19.5013
395	P27348	14-3-3 protein theta	YWHAQ	2.27009	-0.78981	Significant	-0.78981	#N/A	23.5185	22.6744	23.1005	22.5695	23.464	22.4696
423	P30101	Protein disulfide-isomerase A3	PDIA3	0.729351	-0.809174	Not_significant	#N/A	-0.809174	21.0376	19.0846	19.7712	20.2495	20.3122	19.3594
312	P14735	Insulin-degrading enzyme	IDE	0.733169	-0.818987	Not_significant	#N/A	-0.818987	20.9723	20.6497	20.6899	20.0394	20.4574	18.9736
424	P30153	Serine/threonine-protein phosphatase 2A 65 kDa regulatory subunit A alpha isoform	PPP2R1A	1.33147	-0.819494	Significant	-0.819494	#N/A	23.0294	22.4305	22.4396	21.8446	23.1196	21.8551
489	P43686	26S protease regulatory subunit 6B	PSMC4	1.35902	-0.848094	Significant	-0.848094	#N/A	20.2679	20.0205	20.1729	19.2665	20.6037	19.2132
348	P19971	Thymidine phosphorylase	TYMP	0.352379	-0.874286	Not_significant	#N/A	-0.874286	21.299	20.9378	21.1592	22.1015	21.8735	18.6696
199	P04080	Cystatin-B	CSTB	0.168435	-0.884282	Not_significant	#N/A	-0.884282	22.7612	22.2243	22.6124	18.6931	17.6838	19.4871
831	Q8WXE0	Caskin-2	CASKIN2	1.3453	-0.901391	Significant	-0.901391	#N/A	29.4019	28.5845	29.6929	28.8082	29.002	27.9999
427	P31025	Lipocalin-1	LCN1	0.291903	-0.920773	Not_significant	#N/A	-0.920773	24.0717	24.3224	23.8209	23.2605	27.4545	25.0018
777	Q5T749	Keratinocyte proline-rich protein	KPRP	1.14333	-0.967986	Not_significant	#N/A	-0.967986	23.0475	21.8435	22.8533	21.185	22.4564	22.4248
291	P12236;P12235	ADP/ATP translocase 3;ADP/ATP translocase 3, N-terminally processed;ADP/ATP translocase 1	SLC25A6;SLC25A4	0.646246	-1.03875	Not_significant	#N/A	-1.03875	21.6758	20.8189	20.466	20.7524	21.4628	18.9171
107	O43684	Mitotic checkpoint protein BUB3	BUB3	0.407473	-1.05231	Not_significant	#N/A	-1.05231	20.9807	21.1287	21.1246	18.0604	21.667	21.4262
180	P01859	Ig gamma-2 chain C region	IGHG2	0.443033	-1.06653	Not_significant	#N/A	-1.06653	23.1405	22.456	22.1736	23.1565	23.5062	20.0081
104	O43548	Protein-glutamine gamma-glutamyltransferase 5	TGM5	0.604419	-1.0916	Not_significant	#N/A	-1.0916	21.4268	21.0485	21.1542	20.7136	20.9611	18.5052
775	Q5MNZ6	WD repeat domain phosphoinositide-interacting protein 3	WDR45B	1.08168	-1.11198	Not_significant	#N/A	-1.11198	20.0406	19.9514	20.2581	18.3476	20.5185	19.1822
654	P68366	Tubulin alpha-4A chain	TUBA4A	0.355925	-1.11338	Not_significant	#N/A	-1.11338	22.1306	18.2757	21.7791	21.7671	21.9478	22.4746
894	Q9H0E2	Toll-interacting protein	TOLLIP	0.585825	-1.12384	Not_significant	#N/A	-1.12384	20.3435	18.1975	20.5781	21.0187	20.5105	18.8443
697	Q12904	Aminoacyl tRNA synthase complex-interacting multifunctional protein 1;Endothelial monocyte-activating polypeptide 2	AIMP1	0.722074	-1.15711	Not_significant	#N/A	-1.15711	19.3908	18.8265	19.4581	17.4945	20.578	19.6345
532	P50452	Serpin B8	SERPINB8	0.989785	-1.15844	Not_significant	#N/A	-1.15844	20.3271	18.8586	19.118	19.0194	20.9785	19.0702
835	Q92598	Heat shock protein 105 kDa	HSPH1	1.2228	-1.16741	Not_significant	#N/A	-1.16741	21.412	19.2899	20.6314	20.5963	21.2926	19.9475
192	P02788	Lactotransferrin;Lactoferricin-H;Kaliocin-1;Lactoferroxin-A;Lactoferroxin-B;Lactoferroxin-C	LTF	0.563596	-1.18098	Not_significant	#N/A	-1.18098	21.9333	21.5485	22.1818	21.5243	24.748	22.2473
468	P39019	40S ribosomal protein S19	RPS19	1.34691	-1.18509	Significant	-1.18509	#N/A	19.3335	19.0321	20.5042	18.6995	20.5255	19.0764
215	P05120	Plasminogen activator inhibitor 2	SERPINB2	0.823843	-1.18572	Not_significant	#N/A	-1.18572	20.3206	18.2657	20.7476	18.7838	19.8514	20.3131
360	P21796	Voltage-dependent anion-selective channel protein 1	VDAC1	1.21294	-1.21096	Not_significant	#N/A	-1.21096	20.6176	20.1304	20.2622	18.8687	20.4201	18.6679
405	P28070	Proteasome subunit beta type-4	PSMB4	0.410288	-1.21454	Not_significant	#N/A	-1.21454	22.1238	18.8036	21.3836	21.3296	19.0413	18.772
971	Q9Y3I0	tRNA-splicing ligase RtcB homolog	RTCB	0.867169	-1.21996	Not_significant	#N/A	-1.21996	20.2042	19.3851	20.8117	18.5423	21.1557	20.5843
83	O14773	Tripeptidyl-peptidase 1	TPP1	0.793756	-1.22227	Not_significant	#N/A	-1.22227	20.3032	19.3312	20.9056	20.7067	20.8403	18.3443
151	O96008	Mitochondrial import receptor subunit TOM40 homolog	TOMM40	0.834005	-1.22847	Not_significant	#N/A	-1.22847	20.1046	18.3355	20.7387	18.21	19.2348	19.8472
786	Q6UWP8	Suprabasin	SBSN	0.4269	-1.26397	Not_significant	#N/A	-1.26397	22.6855	22.6585	22.84	22.9439	22.888	19.0192
349	P20073	Annexin A7	ANXA7	1.00449	-1.29357	Not_significant	#N/A	-1.29357	20.6498	19.0549	20.7165	20.5118	20.5694	18.4884
516	P49189	4-trimethylaminobutyraldehyde dehydrogenase	ALDH9A1	1.0324	-1.30204	Not_significant	#N/A	-1.30204	20.6392	18.6651	20.4451	20.2946	20.239	18.4574
363	P22102	Trifunctional purine biosynthetic protein adenosine-3;Phosphoribosylamine--glycine ligase;Phosphoribosylformylglycinamidine cyclo-ligase;Phosphoribosylglycinamide formyltransferase	GART	0.434236	-1.33928	Not_significant	#N/A	-1.33928	21.83	17.9467	21.7681	21.819	22.149	21.9635
761	Q16610	Extracellular matrix protein 1	ECM1	0.552931	-1.36101	Not_significant	#N/A	-1.36101	21.6108	21.3697	21.2799	21.0895	21.6381	17.9865
262	P09972	Fructose-bisphosphate aldolase C	ALDOC	0.678809	-1.41145	Not_significant	#N/A	-1.41145	21.0201	20.5461	20.8728	18.2781	19.3318	18.1661
612	P62195	26S protease regulatory subunit 8	PSMC5	1.15657	-1.41481	Not_significant	#N/A	-1.41481	19.7298	19.7038	21.4761	19.4189	21.1221	18.9608
102	O43324	Eukaryotic translation elongation factor 1 epsilon-1	EEF1E1	1.25407	-1.45326	Not_significant	#N/A	-1.45326	20.0946	18.3189	19.1365	17.7084	20.2858	19.1297
302	P13489	Ribonuclease inhibitor	RNH1	0.750383	-1.52361	Not_significant	#N/A	-1.52361	21.1326	21.5072	20.8706	18.7889	21.6789	18.8152
388	P26038	Moesin	MSN	1.0647	-1.56807	Not_significant	#N/A	-1.56807	19.8798	18.0544	21.0822	18.6333	18.7559	18.326
110	O43815	Striatin	STRN	1.74255	-1.65416	Significant	-1.65416	#N/A	20.4882	18.7644	20.1287	17.9261	20.3908	19.3547
751	Q15828	Cystatin-M	CST6	0.920667	-1.76659	Not_significant	#N/A	-1.76659	21.3678	18.2159	21.0994	19.1192	18.6764	18.5087
704	Q13200	26S proteasome non-ATPase regulatory subunit 2	PSMD2	1.98016	-1.82092	Significant	-1.82092	#N/A	21.2698	18.6965	20.2091	18.6233	19.9665	18.6629
370	P23246	Splicing factor, proline- and glutamine-rich	SFPQ	2.33038	-1.86365	Significant	-1.86365	#N/A	20.8134	18.1393	19.9948	18.3909	20.178	18.8651
147	O95372	Acyl-protein thioesterase 2	LYPLA2	3.53504	-2.20262	Significant	-2.20262	#N/A	21.5428	19.3847	21.2584	19.4757	21.7158	19.0488
177	P01833	Polymeric immunoglobulin receptor;Secretory component	PIGR	1.26022	-2.24534	Not_significant	#N/A	-2.24534	21.0917	18.0002	21.7974	18.6838	21.2221	20.6912
754	Q16378	Proline-rich protein 4	PRR4	0.81055	-2.41599	Not_significant	#N/A	-2.41599	23.871	22.6225	24.3966	18.8497	23.6356	23.1829
656	Q71DI3;Q16695;P84243;P68431;Q6NXT2	Histone H3.2;Histone H3.1t;Histone H3.3;Histone H3.1;Histone H3.3C	HIST2H3A;HIST3H3;H3F3A;HIST1H3A;H3F3C	1.11053	-3.16886	Not_significant	#N/A	-3.16886	18.9154	18.413	22.9398	17.8748	22.765	18.8258
849	Q96DR8	Mucin-like protein 1	MUCL1	0.895734	-6.17841	Not_significant	#N/A	-6.17841	19.4181	19.2613	28.7235	20.0175	29.3369	19.6644
